# Supplementary material for: HLA-Associated Immune Escape Pathways in HIV-1 Subtype B Gag, Pol and Nef Proteins
Source: PLoS One. 2009 Aug 19;4(8):e6687. doi: 10.1371/journal.pone.0006687 (PMC2723923; doi:10.1371/journal.pone.0006687)
Supplement: Table S1 — HLA-associated polymorphisms in HIV-1 Gag, Protease, Reverse Transcriptase, Integrase and Nef (all q<0.2). Consistent with the immune escape maps, amino acid numbering begins with 1 for each individual protein (where individual proteins are defined as Gag, Protease, Reverse Transcriptase, Integrase and Nef). Also consistent with the escape maps, the direction of the association (adapted vs. nonadapted) for the specific HLA in question is differentiated by red and blue lettering, respectively. Direct (covariation-corrected) and indirect (non-covariation corrected) are also differentiated. P- and q-values represent the minimum values observed in the covariation corrected and non-covariation corrected analyses. (0.23 MB XLS) [file pone.0006687.s001.xls]

## Sheet: Sheet1
Figure	Protein	HLA	Codon	Amino Acid	DIRECTION	p-value	q-value	Direct or Indirect
1	GAG	B07	9	T	ADAPTED	0.000378608	0.0499763	Indirect
1	GAG	B49	12	D	ADAPTED	2.85777e-07	0.000109517	Direct
1	GAG	B49	12	E	NONADAPTED	7.07083e-12	6.22233e-09	Direct
1	GAG	B49	12	K	ADAPTED	0.000911092	0.0986578	Indirect
1	GAG	A03	18	R	NONADAPTED	0.0023932	0.188912	Indirect
1	GAG	A24	20	R	ADAPTED	0.0012163	0.121672	Indirect
1	GAG	A03	24	G	NONADAPTED	0.000859074	0.125998	Indirect
1	GAG	A30	26	K	NONADAPTED	0.00238905	0.188912	Indirect
1	GAG	A30	26	N	ADAPTED	4.23775e-05	0.00812008	Indirect
1	GAG	A30	26	S	ADAPTED	0.00112106	0.11581	Indirect
1	GAG	B08	26	R	ADAPTED	0.000403094	0.0526861	Indirect
1	GAG	B15	26	K	NONADAPTED	3.68808e-18	5.4768e-15	Direct
1	GAG	B15	26	R	ADAPTED	5.28399e-24	1.25548e-20	Direct
1	GAG	C06	26	N	ADAPTED	0.000108756	0.0253338	Indirect
1	GAG	C17	26	R	NONADAPTED	0.00257313	0.197218	Indirect
1	GAG	A03	28	K	NONADAPTED	2.08849e-45	1.65408e-41	Direct
1	GAG	A03	28	Q	ADAPTED	1.20182e-28	3.5694e-25	Direct
1	GAG	A03	28	R	ADAPTED	3.77779e-10	2.30155e-07	Direct
1	GAG	A03	28	T	ADAPTED	0.00190606	0.162323	Indirect
1	GAG	A30	28	K	NONADAPTED	1.80111e-11	1.36376e-08	Direct
1	GAG	A30	28	R	ADAPTED	1.55648e-08	7.39638e-06	Indirect
1	GAG	C17	28	K	NONADAPTED	6.28963e-05	0.0112362	Indirect
1	GAG	A24	30	H	ADAPTED	2.56675e-05	0.005397	Direct
1	GAG	A24	30	K	NONADAPTED	1.99125e-16	2.62845e-13	Direct
1	GAG	A24	30	Q	NONADAPTED	0.000147142	0.0233072	Indirect
1	GAG	A24	30	R	ADAPTED	3.27033e-23	6.95529e-20	Direct
1	GAG	B15	30	K	ADAPTED	0.000437161	0.0626381	Indirect
1	GAG	B15	30	R	NONADAPTED	0.000596999	0.0945646	Indirect
1	GAG	C03	31	L	NONADAPTED	0.000108659	0.018441	Indirect
1	GAG	C03	31	M	ADAPTED	2.69107e-06	0.000752234	Direct
1	GAG	B78	34	I	NONADAPTED	0.00133341	0.171253	Indirect
1	GAG	C03	34	I	NONADAPTED	0.000187891	0.028435	Indirect
1	GAG	B07	49	D	ADAPTED	0.000541075	0.0647017	Indirect
1	GAG	C03	49	S	NONADAPTED	0.000884278	0.127382	Indirect
1	GAG	C16	49	G	NONADAPTED	7.1141e-05	0.0167358	Direct
1	GAG	A66	54	T	ADAPTED	0.000512605	0.0845798	Indirect
1	GAG	B49	55	N	ADAPTED	0.000884595	0.0964943	Indirect
1	GAG	C08	55	D	NONADAPTED	0.000145355	0.0231788	Indirect
1	GAG	B49	58	K	ADAPTED	0.0022903	0.184466	Indirect
1	GAG	B49	58	R	NONADAPTED	0.000158424	0.0333112	Indirect
1	GAG	A30	60	I	NONADAPTED	0.00045146	0.0571129	Indirect
1	GAG	A30	60	L	ADAPTED	0.00045146	0.0571129	Indirect
1	GAG	C14	62	G	NONADAPTED	0.000723804	0.0824285	Indirect
1	GAG	A68	64	I	ADAPTED	0.00123983	0.121786	Indirect
1	GAG	B08	65	H	NONADAPTED	0.000997815	0.104903	Indirect
1	GAG	A02	67	A	NONADAPTED	0.00125629	0.122837	Indirect
1	GAG	A02	67	S	ADAPTED	0.000289911	0.0412472	Indirect
1	GAG	A24	67	T	NONADAPTED	0.00030976	0.0588792	Indirect
1	GAG	C03	67	S	NONADAPTED	0.000457077	0.0571586	Indirect
1	GAG	A33	69	E	ADAPTED	0.00126141	0.139886	Indirect
1	GAG	A01	76	K	ADAPTED	1.12804e-05	0.00301148	Direct
1	GAG	A01	76	R	NONADAPTED	0.000108395	0.018441	Indirect
1	GAG	B18	78	L	NONADAPTED	0.000635167	0.0739783	Indirect
1	GAG	A01	79	F	ADAPTED	2.51251e-06	0.000725798	Direct
1	GAG	A01	79	Y	NONADAPTED	5.9578e-07	0.000205156	Direct
1	GAG	A29	79	F	NONADAPTED	0.000481563	0.0592846	Indirect
1	GAG	A29	79	Y	ADAPTED	0.000879116	0.0964943	Indirect
1	GAG	A36	79	F	ADAPTED	4.08416e-05	0.00788941	Direct
1	GAG	A36	79	Y	NONADAPTED	6.20473e-07	0.000210606	Direct
1	GAG	C14	79	H	ADAPTED	2.97904e-12	2.94925e-09	Direct
1	GAG	C14	79	Y	NONADAPTED	8.51524e-08	3.61289e-05	Direct
1	GAG	B08	81	A	NONADAPTED	0.00180016	0.154976	Indirect
1	GAG	B18	81	T	NONADAPTED	0.000880798	0.127382	Indirect
1	GAG	C14	81	A	ADAPTED	6.73482e-06	0.00172064	Indirect
1	GAG	C14	81	T	NONADAPTED	1.70283e-06	0.000525446	Direct
1	GAG	A11	83	A	NONADAPTED	1.10802e-05	0.00299164	Direct
1	GAG	A11	83	V	ADAPTED	4.00467e-06	0.00123573	Direct
1	GAG	A68	83	V	ADAPTED	0.000900193	0.128836	Indirect
1	GAG	A29	86	F	ADAPTED	5.78688e-06	0.00169748	Direct
1	GAG	A29	86	Y	NONADAPTED	0.000207745	0.0312407	Indirect
1	GAG	C14	86	Y	NONADAPTED	0.00120735	0.121672	Indirect
1	GAG	A11	91	G	ADAPTED	0.00031594	0.0465544	Indirect
1	GAG	A31	91	K	ADAPTED	4.61255e-05	0.00876753	Indirect
1	GAG	A31	91	R	NONADAPTED	0.00110582	0.125663	Indirect
1	GAG	B18	91	E	ADAPTED	9.09881e-05	0.0156658	Indirect
1	GAG	B27	91	Q	ADAPTED	0.000432214	0.074416	Indirect
1	GAG	A11	93	D	NONADAPTED	3.33031e-05	0.00653951	Direct
1	GAG	A11	93	E	ADAPTED	0.00110937	0.148919	Indirect
1	GAG	B40	93	D	ADAPTED	3.89811e-06	0.00121867	Direct
1	GAG	B40	93	E	NONADAPTED	4.42007e-09	2.5005e-06	Direct
1	GAG	A31	94	I	ADAPTED	0.000120335	0.0201103	Indirect
1	GAG	A31	94	V	NONADAPTED	0.000121881	0.0201103	Indirect
1	GAG	A03	95	K	NONADAPTED	2.5354e-06	0.000725798	Indirect
1	GAG	A03	95	R	ADAPTED	1.84422e-06	0.000561779	Indirect
1	GAG	B08	104	L	ADAPTED	5.93146e-05	0.0107908	Indirect
1	GAG	A24	109	K	ADAPTED	2.45649e-06	0.00072057	Direct
1	GAG	A66	111	C	ADAPTED	0.00123148	0.121786	Indirect
1	GAG	C03	114	R	NONADAPTED	0.000359525	0.0479905	Indirect
1	GAG	B35	118	A	NONADAPTED	0.000426224	0.0739202	Indirect
1	GAG	B35	118	T	ADAPTED	0.000270518	0.0391707	Indirect
1	GAG	A02	119	K	ADAPTED	5.86326e-05	0.0107908	Direct
1	GAG	A24	119	V	ADAPTED	0.00117752	0.120594	Indirect
1	GAG	A30	119	G	ADAPTED	0.00241691	0.189524	Indirect
1	GAG	B07	119	E	NONADAPTED	0.00123873	0.121786	Indirect
1	GAG	B58	121	A	NONADAPTED	0.00142755	0.131467	Indirect
1	GAG	C05	121	D	NONADAPTED	0.00252011	0.194409	Indirect
1	GAG	A33	122	T	ADAPTED	0.00122137	0.162121	Indirect
1	GAG	A33	124	N	ADAPTED	0.000885343	0.0964943	Indirect
1	GAG	A11	127	P	ADAPTED	1.03307e-08	5.22249e-06	Direct
1	GAG	A11	127	Q	NONADAPTED	1.00713e-05	0.00239293	Indirect
1	GAG	B27	127	N	ADAPTED	0.00131223	0.124217	Indirect
1	GAG	B46	127	Q	NONADAPTED	0.000122538	0.0279951	Indirect
1	GAG	A11	132	F	ADAPTED	0.00128382	0.123732	Indirect
1	GAG	A11	132	Y	NONADAPTED	0.0015992	0.142311	Indirect
1	GAG	A02	143	T	NONADAPTED	0.00167721	0.14705	Indirect
1	GAG	B13	146	A	NONADAPTED	0.000348371	0.0467643	Indirect
1	GAG	B13	146	S	ADAPTED	1.07692e-06	0.000350514	Direct
1	GAG	B14	146	P	ADAPTED	4.20217e-07	0.000170981	Direct
1	GAG	B39	146	A	NONADAPTED	0.00109934	0.114063	Indirect
1	GAG	B57	146	A	NONADAPTED	4.23976e-06	0.00114474	Indirect
1	GAG	B57	146	P	ADAPTED	6.95136e-05	0.0121444	Indirect
1	GAG	C06	146	A	ADAPTED	0.000811167	0.090912	Indirect
1	GAG	C06	146	P	NONADAPTED	0.000178493	0.0363536	Indirect
1	GAG	C08	146	A	NONADAPTED	7.10717e-09	3.67101e-06	Direct
1	GAG	C08	146	P	ADAPTED	1.41299e-08	6.85155e-06	Indirect
1	GAG	A25	147	I	NONADAPTED	4.55241e-07	0.000163887	Direct
1	GAG	A25	147	L	ADAPTED	1.3877e-07	5.68479e-05	Direct
1	GAG	B13	147	I	NONADAPTED	9.2704e-13	1.0012e-09	Direct
1	GAG	B13	147	L	ADAPTED	2.62137e-11	1.88739e-08	Direct
1	GAG	B14	147	I	ADAPTED	7.81752e-06	0.0019552	Indirect
1	GAG	B14	147	L	NONADAPTED	1.31772e-05	0.00301049	Indirect
1	GAG	B15	147	I	ADAPTED	5.92132e-06	0.00152924	Indirect
1	GAG	B15	147	L	NONADAPTED	0.000173426	0.0271093	Indirect
1	GAG	B57	147	I	NONADAPTED	2.95263e-12	2.94925e-09	Direct
1	GAG	B57	147	L	ADAPTED	1.40328e-10	9.52629e-08	Direct
1	GAG	B53	148	S	NONADAPTED	0.0005803	0.0925365	Indirect
1	GAG	C02	148	S	ADAPTED	0.00242859	0.189814	Indirect
1	GAG	C06	148	A	ADAPTED	0.000359676	0.064255	Indirect
1	GAG	C06	148	S	NONADAPTED	0.00044746	0.0759404	Indirect
1	GAG	B57	163	A	NONADAPTED	0.000300614	0.0422638	Indirect
1	GAG	A26	168	V	NONADAPTED	0.000611655	0.0950994	Indirect
1	GAG	A25	173	T	NONADAPTED	0.00164332	0.144612	Indirect
1	GAG	B27	173	I	ADAPTED	0.000376144	0.0499283	Indirect
1	GAG	B57	173	S	NONADAPTED	0.00128099	0.123732	Indirect
1	GAG	B57	173	T	ADAPTED	0.0020509	0.170382	Indirect
1	GAG	B42	182	Q	NONADAPTED	2.82471e-05	0.00583609	Direct
1	GAG	B42	182	T	ADAPTED	1.04486e-05	0.002458	Direct
1	GAG	B81	182	G	ADAPTED	1.18567e-08	5.86905e-06	Direct
1	GAG	B81	182	Q	NONADAPTED	1.49394e-05	0.00331739	Direct
1	GAG	B14	186	I	ADAPTED	8.30438e-06	0.00203415	Direct
1	GAG	C08	186	T	NONADAPTED	1.88588e-06	0.000567195	Direct
1	GAG	B38	200	I	ADAPTED	0.000469377	0.0580855	Indirect
1	GAG	B38	200	M	NONADAPTED	0.000614002	0.0722212	Indirect
1	GAG	B41	203	D	ADAPTED	0.000439825	0.0567948	Indirect
1	GAG	B41	203	E	NONADAPTED	0.000700694	0.0804275	Indirect
1	GAG	A25	211	D	ADAPTED	2.42527e-07	9.76687e-05	Direct
1	GAG	A25	211	E	NONADAPTED	2.49884e-07	9.89539e-05	Direct
1	GAG	C06	211	D	NONADAPTED	0.000121558	0.0201103	Indirect
1	GAG	C06	211	E	ADAPTED	0.000119047	0.0200607	Indirect
1	GAG	B07	215	M	NONADAPTED	0.00138523	0.176952	Indirect
1	GAG	B40	218	A	ADAPTED	0.00210583	0.173548	Indirect
1	GAG	A25	223	A	ADAPTED	0.000656406	0.0999757	Indirect
1	GAG	A25	223	T	ADAPTED	0.000490735	0.0598668	Indirect
1	GAG	B55	223	V	NONADAPTED	0.00152399	0.137324	Indirect
1	GAG	B56	223	V	NONADAPTED	0.000526918	0.0863419	Indirect
1	GAG	B53	228	M	NONADAPTED	0.00108326	0.147075	Indirect
1	GAG	B58	228	M	NONADAPTED	0.00228226	0.184444	Indirect
1	GAG	B57	242	N	ADAPTED	2.08849e-45	1.65408e-41	Direct
1	GAG	B57	242	T	NONADAPTED	2.08849e-45	1.65408e-41	Direct
1	GAG	B58	242	N	ADAPTED	1.41516e-42	8.40608e-39	Direct
1	GAG	B58	242	T	NONADAPTED	5.05953e-41	2.40429e-37	Direct
1	GAG	A34	247	I	NONADAPTED	0.00106979	0.146082	Indirect
1	GAG	B15	247	I	ADAPTED	0.0021345	0.174882	Indirect
1	GAG	B56	247	I	NONADAPTED	0.00194229	0.164195	Indirect
1	GAG	B57	248	A	ADAPTED	6.14409e-10	3.64959e-07	Indirect
1	GAG	B57	248	G	NONADAPTED	1.50168e-13	1.78399e-10	Direct
1	GAG	B58	248	A	ADAPTED	1.24571e-05	0.00287361	Indirect
1	GAG	B58	248	G	NONADAPTED	1.30152e-06	0.000416128	Direct
1	GAG	B07	252	S	NONADAPTED	0.00116739	0.120074	Indirect
1	GAG	B44	256	I	ADAPTED	0.00062425	0.0962729	Indirect
1	GAG	C08	256	M	ADAPTED	0.00230269	0.184838	Indirect
1	GAG	B58	257	Q	ADAPTED	0.000958665	0.13359	Indirect
1	GAG	B35	260	D	NONADAPTED	0.00146195	0.133599	Indirect
1	GAG	B35	260	E	ADAPTED	0.00135619	0.126862	Indirect
1	GAG	B27	264	G	ADAPTED	0.000219896	0.0435394	Indirect
1	GAG	B27	264	K	ADAPTED	3.07487e-05	0.00613941	Indirect
1	GAG	B27	264	R	NONADAPTED	6.50439e-12	6.16865e-09	Indirect
1	GAG	B08	268	I	ADAPTED	7.05744e-06	0.00204494	Direct
1	GAG	B08	268	M	NONADAPTED	8.35163e-11	5.83632e-08	Direct
1	GAG	B27	268	L	NONADAPTED	3.42164e-15	4.27886e-12	Direct
1	GAG	B27	268	M	ADAPTED	3.99574e-13	4.5209e-10	Direct
1	GAG	C02	273	I	NONADAPTED	0.000557298	0.0658777	Indirect
1	GAG	C02	273	V	ADAPTED	0.000297069	0.0420141	Indirect
1	GAG	A30	280	T	NONADAPTED	0.00191324	0.162352	Indirect
1	GAG	A34	280	A	ADAPTED	0.00160144	0.194134	Indirect
1	GAG	B52	280	S	ADAPTED	4.08739e-09	2.15814e-06	Direct
1	GAG	B52	280	T	NONADAPTED	4.36053e-06	0.00132829	Direct
1	GAG	C01	281	G	ADAPTED	0.000977561	0.13504	Indirect
1	GAG	C01	281	S	NONADAPTED	0.00149961	0.164732	Indirect
1	GAG	A36	286	K	ADAPTED	0.000804185	0.0905565	Indirect
1	GAG	A36	286	R	NONADAPTED	0.000819866	0.0914555	Indirect
1	GAG	B14	286	K	ADAPTED	2.84084e-07	0.000109517	Indirect
1	GAG	B14	286	R	NONADAPTED	3.11126e-07	0.000117339	Indirect
1	GAG	B52	286	K	ADAPTED	4.24573e-07	0.000170981	Direct
1	GAG	B52	286	R	NONADAPTED	4.24573e-07	0.000170981	Direct
1	GAG	C16	292	P	NONADAPTED	0.000668437	0.10116	Indirect
1	GAG	C16	292	S	ADAPTED	0.00130304	0.124217	Indirect
1	GAG	B14	302	K	NONADAPTED	1.83671e-11	1.36376e-08	Direct
1	GAG	B14	302	R	ADAPTED	1.83671e-11	1.36376e-08	Direct
1	GAG	A68	303	V	ADAPTED	0.00148464	0.185233	Indirect
1	GAG	B14	303	T	NONADAPTED	5.18807e-07	0.000181277	Direct
1	GAG	B14	303	V	ADAPTED	1.75187e-08	8.16167e-06	Direct
1	GAG	B53	309	G	ADAPTED	0.00188454	0.161649	Indirect
1	GAG	B41	310	S	NONADAPTED	0.00054912	0.0887557	Indirect
1	GAG	B44	310	S	NONADAPTED	0.000451903	0.0571129	Indirect
1	GAG	B44	310	T	ADAPTED	0.000256497	0.0376196	Indirect
1	GAG	A02	312	D	NONADAPTED	0.00130893	0.124217	Indirect
1	GAG	B14	312	D	ADAPTED	0.00121342	0.121672	Indirect
1	GAG	B44	312	D	NONADAPTED	1.33541e-11	1.09411e-08	Direct
1	GAG	B44	312	E	ADAPTED	6.75021e-12	6.16865e-09	Direct
1	GAG	B45	312	D	ADAPTED	2.7656e-08	1.23983e-05	Direct
1	GAG	B45	312	E	NONADAPTED	3.27714e-08	1.44194e-05	Direct
1	GAG	C08	312	E	NONADAPTED	0.000487843	0.0597482	Indirect
1	GAG	A74	315	G	ADAPTED	0.00148904	0.135219	Indirect
1	GAG	B57	315	G	ADAPTED	0.00096144	0.102587	Indirect
1	GAG	B51	326	A	NONADAPTED	3.51599e-06	0.00096023	Indirect
1	GAG	B51	326	S	ADAPTED	3.10847e-06	0.000858804	Direct
1	GAG	B08	331	K	NONADAPTED	4.42749e-07	0.000161842	Direct
1	GAG	B08	331	R	ADAPTED	4.42749e-07	0.000161842	Direct
1	GAG	B55	339	P	NONADAPTED	8.22268e-06	0.00234895	Direct
1	GAG	B55	339	Q	ADAPTED	5.62807e-06	0.00167154	Direct
1	GAG	B57	340	A	NONADAPTED	0.000346924	0.0467643	Indirect
1	GAG	B57	340	G	ADAPTED	0.000184338	0.0282075	Indirect
1	GAG	C03	340	A	ADAPTED	3.8036e-07	0.000161381	Direct
1	GAG	C03	340	G	NONADAPTED	4.22261e-08	2.00659e-05	Direct
1	GAG	A11	357	G	NONADAPTED	2.21048e-08	1.01002e-05	Direct
1	GAG	A11	357	S	ADAPTED	1.21124e-07	5.04895e-05	Direct
1	GAG	B07	357	A	NONADAPTED	0.00152582	0.137324	Indirect
1	GAG	B07	357	G	ADAPTED	6.77525e-20	1.0732e-16	Direct
1	GAG	B07	357	S	NONADAPTED	7.09506e-18	9.9164e-15	Direct
1	GAG	B35	362	I	ADAPTED	6.66472e-05	0.0118174	Indirect
1	GAG	B35	362	V	NONADAPTED	6.78543e-05	0.0119424	Indirect
1	GAG	C03	370	T	ADAPTED	0.000175824	0.0271271	Indirect
1	GAG	A25	371	T	ADAPTED	0.00156441	0.1916	Indirect
1	GAG	B07	371	N	ADAPTED	0.00078986	0.116566	Indirect
1	GAG	B41	371	A	ADAPTED	0.00045104	0.0571129	Indirect
1	GAG	C15	371	A	ADAPTED	0.000905542	0.128836	Indirect
1	GAG	A68	372	S	ADAPTED	0.00133472	0.125663	Indirect
1	GAG	B42	372	Q	ADAPTED	0.000684309	0.0789281	Indirect
1	GAG	C15	372	N	NONADAPTED	3.72003e-10	2.30155e-07	Direct
1	GAG	B35	373	P	ADAPTED	0.000467249	0.0580855	Indirect
1	GAG	C01	373	V	ADAPTED	0.00108843	0.113426	Indirect
1	GAG	B45	374	A	NONADAPTED	2.3771e-09	1.31348e-06	Direct
1	GAG	B45	374	T	ADAPTED	3.6616e-09	1.97726e-06	Direct
1	GAG	A30	375	I	ADAPTED	0.00141664	0.13097	Indirect
1	GAG	B82	375	A	ADAPTED	0.000962833	0.102587	Indirect
1	GAG	B13	376	I	NONADAPTED	0.00124042	0.121786	Indirect
1	GAG	B14	376	V	ADAPTED	0.00221933	0.180586	Indirect
1	GAG	C12	378	I	ADAPTED	0.0019626	0.164195	Indirect
1	GAG	B27	380	K	ADAPTED	4.99035e-06	0.00133226	Indirect
1	GAG	B27	380	R	NONADAPTED	1.40223e-05	0.00317305	Indirect
1	GAG	A31	383	V	ADAPTED	0.000139003	0.0223172	Indirect
1	GAG	B27	383	F	NONADAPTED	0.0008839	0.0964943	Indirect
1	GAG	B27	383	Y	ADAPTED	0.00136767	0.127435	Indirect
1	GAG	A02	385	K	ADAPTED	0.000403572	0.0526861	Indirect
1	GAG	A30	386	S	ADAPTED	0.000835247	0.0927359	Indirect
1	GAG	A31	386	P	NONADAPTED	0.0019625	0.164195	Indirect
1	GAG	B42	387	K	NONADAPTED	0.000612382	0.0950994	Indirect
1	GAG	B44	387	G	NONADAPTED	0.000628043	0.0824285	Indirect
1	GAG	C02	387	G	ADAPTED	0.000175537	0.0271271	Indirect
1	GAG	C17	387	K	NONADAPTED	0.0024068	0.189356	Indirect
1	GAG	A02	388	K	NONADAPTED	0.00149105	0.135219	Indirect
1	GAG	B13	389	I	NONADAPTED	1.83461e-05	0.00392705	Direct
1	GAG	B27	389	T	ADAPTED	0.000743866	0.111862	Indirect
1	GAG	B39	389	P	ADAPTED	0.00155395	0.153949	Indirect
1	GAG	B42	389	S	ADAPTED	0.0023738	0.188912	Indirect
1	GAG	B44	389	K	ADAPTED	0.000609929	0.0950994	Indirect
1	GAG	B08	390	K	ADAPTED	0.00121511	0.121672	Indirect
1	GAG	A31	397	K	NONADAPTED	7.65482e-33	2.59827e-29	Direct
1	GAG	A31	397	R	ADAPTED	7.33267e-33	2.59827e-29	Direct
1	GAG	B18	398	D	NONADAPTED	0.00168836	0.147483	Indirect
1	GAG	B40	398	D	ADAPTED	1.47339e-06	0.000507358	Direct
1	GAG	B40	398	E	NONADAPTED	3.84471e-08	1.66091e-05	Direct
1	GAG	C06	398	V	NONADAPTED	0.000239817	0.0470913	Indirect
1	GAG	A03	401	I	ADAPTED	0.000357801	0.064255	Indirect
1	GAG	A03	401	L	NONADAPTED	0.000174302	0.0363281	Indirect
1	GAG	A31	401	I	NONADAPTED	0.000287892	0.0412067	Indirect
1	GAG	A31	401	L	ADAPTED	2.9722e-05	0.0059847	Direct
1	GAG	B52	401	I	NONADAPTED	5.12787e-05	0.0096697	Indirect
1	GAG	B52	401	L	ADAPTED	2.96182e-05	0.0059847	Indirect
1	GAG	A03	403	K	NONADAPTED	0.000185201	0.0282075	Indirect
1	GAG	A03	403	R	ADAPTED	0.000272019	0.0391707	Indirect
1	GAG	A30	403	K	NONADAPTED	1.36973e-06	0.00042822	Indirect
1	GAG	A30	403	R	ADAPTED	5.18723e-06	0.00136222	Indirect
1	GAG	A31	403	K	ADAPTED	3.51277e-23	6.95529e-20	Direct
1	GAG	A31	403	R	NONADAPTED	5.97186e-23	1.09147e-19	Direct
1	GAG	A33	403	K	ADAPTED	7.92196e-12	7.84274e-09	Direct
1	GAG	A33	403	R	NONADAPTED	1.1459e-11	1.04717e-08	Direct
1	GAG	A31	404	H	ADAPTED	8.11799e-06	0.0020092	Indirect
1	GAG	A31	404	N	NONADAPTED	7.34984e-06	0.00185779	Indirect
1	GAG	B35	409	R	NONADAPTED	0.00227589	0.184444	Indirect
1	GAG	B07	410	K	ADAPTED	0.0014242	0.179995	Indirect
1	GAG	B07	410	R	NONADAPTED	0.0014242	0.179995	Indirect
1	GAG	A26	427	T	ADAPTED	0.00120588	0.121672	Indirect
1	GAG	B40	427	N	ADAPTED	3.53186e-05	0.00687843	Indirect
1	GAG	B58	427	I	ADAPTED	0.000544627	0.0647017	Indirect
1	GAG	B13	429	R	NONADAPTED	0.000217751	0.0434769	Indirect
1	GAG	B57	435	R	ADAPTED	0.000933012	0.100309	Indirect
1	GAG	B13	436	K	NONADAPTED	1.73779e-05	0.00378807	Indirect
1	GAG	B13	436	R	ADAPTED	1.73779e-05	0.00378807	Indirect
1	GAG	B13	437	I	NONADAPTED	2.21465e-09	1.25286e-06	Direct
1	GAG	B13	437	L	ADAPTED	1.54568e-09	8.95742e-07	Direct
1	GAG	A01	439	P	ADAPTED	0.000331625	0.0458105	Indirect
1	GAG	A01	439	S	NONADAPTED	0.000341739	0.0465544	Indirect
1	GAG	A31	439	P	NONADAPTED	0.00137961	0.128045	Indirect
1	GAG	A31	439	S	ADAPTED	0.0014385	0.131964	Indirect
1	GAG	A30	440	P	ADAPTED	0.00251502	0.194409	Indirect
1	GAG	A30	440	S	NONADAPTED	0.000342888	0.0465544	Indirect
1	GAG	A31	441	H	NONADAPTED	9.89132e-12	8.3935e-09	Direct
1	GAG	A31	441	Q	ADAPTED	0.00121877	0.121672	Indirect
1	GAG	A31	441	Y	ADAPTED	0.00251686	0.194409	Indirect
1	GAG	A74	441	H	NONADAPTED	1.18734e-06	0.000381232	Direct
1	GAG	A74	441	Y	ADAPTED	9.54014e-06	0.002313	Direct
1	GAG	A31	442	K	NONADAPTED	2.94697e-05	0.0059847	Indirect
1	GAG	A31	442	R	ADAPTED	2.58497e-06	0.000731177	Indirect
1	GAG	B39	449	L	ADAPTED	0.00128627	0.123732	Indirect
1	GAG	B57	449	F	ADAPTED	0.00026501	0.0386296	Indirect
1	GAG	B81	453	T	ADAPTED	0.00154477	0.138504	Indirect
1	GAG	C06	453	L	NONADAPTED	0.000368509	0.0554596	Indirect
1	GAG	C06	466	V	ADAPTED	0.00195579	0.164195	Indirect
1	GAG	A01	470	K	ADAPTED	0.00219801	0.179466	Indirect
1	GAG	B14	473	T	ADAPTED	5.9065e-05	0.0107908	Indirect
1	GAG	B15	473	F	ADAPTED	0.00161656	0.142786	Indirect
1	GAG	B46	473	L	ADAPTED	0.000456636	0.0571586	Indirect
1	GAG	A29	474	L	ADAPTED	0.000913498	0.0986578	Indirect
1	GAG	C17	474	K	ADAPTED	6.07671e-05	0.0109381	Indirect
1	GAG	B49	477	K	ADAPTED	3.32144e-05	0.00653951	Indirect
1	GAG	B38	478	T	NONADAPTED	0.000959178	0.13359	Indirect
1	GAG	C06	478	L	ADAPTED	0.000947062	0.13359	Indirect
1	GAG	B08	479	R	ADAPTED	0.00257109	0.197218	Indirect
1	GAG	B53	479	A	ADAPTED	0.000326846	0.0456815	Indirect
1	GAG	B81	479	R	ADAPTED	0.000767988	0.114427	Indirect
1	GAG	B40	482	D	ADAPTED	3.53598e-20	6.00107e-17	Direct
1	GAG	B40	482	E	NONADAPTED	2.47243e-24	6.52721e-21	Direct
1	GAG	B78	482	D	ADAPTED	0.000115762	0.026704	Indirect
1	GAG	B78	482	E	NONADAPTED	0.000770549	0.114427	Indirect
1	GAG	B07	487	A	NONADAPTED	0.00129236	0.123817	Indirect
1	GAG	B07	487	T	ADAPTED	0.000536131	0.0646623	Indirect
1	GAG	B42	487	I	ADAPTED	0.000162101	0.0255067	Indirect
1	GAG	A68	490	K	ADAPTED	0.000139013	0.0223172	Indirect
1	GAG	A68	490	R	NONADAPTED	0.000139013	0.0223172	Indirect
1	GAG	A33	498	S	NONADAPTED	0.000544266	0.0647017	Indirect
1	GAG	B51	499	L	NONADAPTED	0.000194244	0.0394465	Indirect
1	GAG	B78	500	Q	NONADAPTED	5.61562e-05	0.0105061	Direct
2	PR	B15	10	I	ADAPTED	0.000178515	0.0283328	Direct
2	PR	B15	10	L	NONADAPTED	0.00149533	0.127618	Indirect
2	PR	C06	10	I	ADAPTED	0.000526786	0.063653	Direct
2	PR	C06	10	L	NONADAPTED	0.0012478	0.111394	Direct
2	PR	B51	12	P	ADAPTED	1.31e-05	0.00307534	Indirect
2	PR	B51	12	S	ADAPTED	0.00171625	0.138181	Indirect
2	PR	B51	12	T	NONADAPTED	9.37e-09	5e-06	Direct
2	PR	B52	12	A	ADAPTED	4.4e-11	3.03e-08	Direct
2	PR	B52	12	T	NONADAPTED	1.68e-11	1.33e-08	Direct
2	PR	C01	12	A	ADAPTED	0.00124718	0.136523	Direct
2	PR	C06	12	T	NONADAPTED	0.00088517	0.0884593	Direct
2	PR	B51	13	I	NONADAPTED	0.000665915	0.0893541	Direct
2	PR	B51	13	V	ADAPTED	0.000646564	0.088426	Direct
2	PR	A31	14	R	NONADAPTED	0.000714009	0.0750448	Direct
2	PR	B51	14	K	NONADAPTED	3.19e-14	4.86e-11	Direct
2	PR	B51	14	R	ADAPTED	8.14e-14	1.02e-10	Direct
2	PR	B51	15	I	NONADAPTED	8.14e-08	3.69e-05	Direct
2	PR	B51	15	V	ADAPTED	8.3e-07	0.000291178	Direct
2	PR	C06	15	I	ADAPTED	0.00239047	0.169445	Indirect
2	PR	C06	15	V	NONADAPTED	0.00122596	0.110835	Indirect
2	PR	C15	15	L	ADAPTED	0.00068145	0.0738042	Direct
2	PR	C15	16	E	ADAPTED	0.000155108	0.0256827	Direct
2	PR	C15	16	G	NONADAPTED	0.000231574	0.0338415	Direct
2	PR	B81	19	I	ADAPTED	0.00254637	0.176969	Direct
2	PR	B81	19	L	NONADAPTED	0.000327494	0.0434001	Direct
2	PR	C01	19	Q	ADAPTED	0.00187341	0.147232	Direct
2	PR	C15	19	I	ADAPTED	0.000582095	0.0682394	Indirect
2	PR	C15	19	L	NONADAPTED	7.42e-06	0.00197908	Direct
2	PR	B51	20	M	ADAPTED	0.000359232	0.0559431	Direct
2	PR	B44	35	D	ADAPTED	1.43e-26	6.08e-23	Direct
2	PR	B44	35	E	NONADAPTED	6.72e-26	2.36e-22	Direct
2	PR	C18	35	D	NONADAPTED	0.00104465	0.0990605	Indirect
2	PR	C18	35	E	ADAPTED	0.00065714	0.072184	Indirect
2	PR	C07	36	L	NONADAPTED	0.00139965	0.120415	Direct
2	PR	B44	37	C	ADAPTED	0.000992282	0.117593	Direct
2	PR	B44	37	N	NONADAPTED	2.34e-10	1.47e-07	Direct
2	PR	B44	37	S	ADAPTED	4e-05	0.00898448	Direct
2	PR	C14	39	S	ADAPTED	0.00177767	0.141523	Direct
2	PR	B38	62	I	NONADAPTED	0.00197349	0.151454	Indirect
2	PR	B38	62	V	ADAPTED	0.00171176	0.138181	Indirect
2	PR	C12	62	I	NONADAPTED	0.000759742	0.0947901	Direct
2	PR	B13	63	C	NONADAPTED	2.56e-05	0.00540209	Direct
2	PR	B13	63	P	NONADAPTED	4.98e-06	0.00141602	Direct
2	PR	B13	63	S	ADAPTED	1.67e-07	6.97e-05	Direct
2	PR	B13	63	T	ADAPTED	1.62e-06	0.00051727	Indirect
2	PR	B42	63	H	ADAPTED	0.00114252	0.105986	Direct
2	PR	C04	63	A	ADAPTED	0.000991157	0.0961242	Direct
2	PR	C18	63	P	NONADAPTED	0.000536901	0.0779237	Direct
2	PR	A30	64	M	ADAPTED	7.47e-05	0.0139831	Direct
2	PR	C04	64	L	ADAPTED	0.00196554	0.151396	Direct
2	PR	B13	65	D	ADAPTED	0.000661934	0.072184	Indirect
2	PR	B13	65	E	NONADAPTED	0.00111765	0.104588	Direct
2	PR	B40	65	D	NONADAPTED	0.00242059	0.170448	Direct
2	PR	B13	67	Y	ADAPTED	8.37e-05	0.0178579	Direct
2	PR	C06	67	C	NONADAPTED	0.00100708	0.0967884	Direct
2	PR	B42	69	H	NONADAPTED	0.00158311	0.155969	Direct
2	PR	C08	70	T	ADAPTED	0.000565417	0.0666505	Direct
2	PR	B15	71	V	ADAPTED	0.000193378	0.0294076	Indirect
2	PR	B53	71	T	NONADAPTED	0.00181699	0.144116	Indirect
2	PR	C06	72	T	ADAPTED	0.00191247	0.148921	Direct
2	PR	C08	82	I	ADAPTED	8.77e-05	0.0158491	Indirect
2	PR	C08	82	V	NONADAPTED	8.77e-05	0.0158491	Indirect
2	PR	B15	92	K	ADAPTED	0.000157062	0.0288871	Direct
2	PR	B15	92	Q	NONADAPTED	5.53e-06	0.00155127	Direct
2	PR	B15	93	I	NONADAPTED	1.09e-24	2.59e-21	Direct
2	PR	B15	93	L	ADAPTED	2.03e-25	5.42e-22	Direct
2	PR	B40	94	S	ADAPTED	0.00124669	0.111394	Indirect
3	RT	B81	4	P	NONADAPTED	7.95e-14	1.02e-10	Direct
3	RT	B81	4	S	ADAPTED	7.86e-14	1.02e-10	Direct
3	RT	B40	6	D	ADAPTED	2.91e-06	0.000886619	Direct
3	RT	B40	6	E	NONADAPTED	7.12e-07	0.000266487	Direct
3	RT	B53	6	E	ADAPTED	0.00128039	0.139373	Direct
3	RT	B57	8	I	ADAPTED	0.00136131	0.11855	Direct
3	RT	B57	8	V	NONADAPTED	0.00194265	0.150645	Direct
3	RT	B40	11	K	NONADAPTED	8.21e-08	3.69e-05	Direct
3	RT	C02	11	K	ADAPTED	0.00281272	0.191121	Indirect
3	RT	B57	14	P	NONADAPTED	0.000787482	0.0976799	Direct
3	RT	B07	31	I	NONADAPTED	0.000937175	0.108265	Direct
3	RT	C01	35	T	NONADAPTED	0.00223953	0.163749	Indirect
3	RT	C07	35	M	ADAPTED	0.00162007	0.134498	Direct
3	RT	B49	39	T	NONADAPTED	0.00201898	0.184871	Direct
3	RT	B50	39	A	ADAPTED	0.00198049	0.151454	Indirect
3	RT	B50	39	T	NONADAPTED	0.00255525	0.177009	Indirect
3	RT	C03	43	E	ADAPTED	0.000588179	0.0842202	Direct
3	RT	A68	48	S	ADAPTED	0.00207563	0.189246	Direct
3	RT	A68	48	T	NONADAPTED	0.000951189	0.114009	Direct
3	RT	B49	48	S	NONADAPTED	3.2e-06	0.00093617	Direct
3	RT	B49	48	T	ADAPTED	1.03e-05	0.00258963	Direct
3	RT	B49	49	K	NONADAPTED	0.00163901	0.134702	Indirect
3	RT	B49	49	R	ADAPTED	0.00163571	0.134702	Indirect
3	RT	B39	86	D	NONADAPTED	3.55e-05	0.00720891	Direct
3	RT	B39	86	E	ADAPTED	8.14e-06	0.00211809	Direct
3	RT	B48	102	K	NONADAPTED	5.03e-09	2.83e-06	Direct
3	RT	B48	102	R	ADAPTED	1.21e-11	9.93e-09	Direct
3	RT	C04	102	K	NONADAPTED	0.00194873	0.150645	Direct
3	RT	C07	102	Q	NONADAPTED	0.00259139	0.179394	Direct
3	RT	B48	103	K	NONADAPTED	0.000604742	0.0850703	Direct
3	RT	B48	103	R	ADAPTED	0.0002641	0.0430121	Direct
3	RT	A29	104	K	ADAPTED	0.00022255	0.0329744	Indirect
3	RT	A68	104	R	ADAPTED	0.000112327	0.0226085	Direct
3	RT	C16	104	K	NONADAPTED	0.000614661	0.07084	Indirect
3	RT	A02	106	I	NONADAPTED	0.000642385	0.0713851	Indirect
3	RT	A02	106	V	ADAPTED	0.000642385	0.0713851	Indirect
3	RT	A11	106	I	ADAPTED	0.00022318	0.0377901	Direct
3	RT	A11	106	V	NONADAPTED	0.00022318	0.0377901	Direct
3	RT	C07	121	N	ADAPTED	0.00300067	0.199128	Direct
3	RT	A33	122	E	ADAPTED	0.000206523	0.0362397	Direct
3	RT	B35	122	R	ADAPTED	0.00298618	0.199104	Direct
3	RT	B37	122	E	ADAPTED	0.000519978	0.0759845	Direct
3	RT	A66	123	D	ADAPTED	0.00143965	0.149101	Direct
3	RT	B35	123	D	NONADAPTED	3.6e-12	3.49e-09	Direct
3	RT	B35	123	E	ADAPTED	2.61e-11	1.94e-08	Direct
3	RT	B40	123	S	ADAPTED	0.000530421	0.063653	Indirect
3	RT	C16	123	G	ADAPTED	0.000450903	0.05626	Indirect
3	RT	A02	135	T	ADAPTED	0.00167034	0.136025	Direct
3	RT	A25	135	I	ADAPTED	0.000979979	0.0954741	Direct
3	RT	B15	135	I	ADAPTED	0.000977842	0.0954741	Indirect
3	RT	B51	135	I	NONADAPTED	2.09e-45	1.49e-41	Direct
3	RT	B51	135	T	ADAPTED	9.47e-42	5.05e-38	Direct
3	RT	B52	135	I	NONADAPTED	3.85e-05	0.0077442	Indirect
3	RT	B52	135	V	ADAPTED	0.00121195	0.110034	Direct
3	RT	C08	135	T	NONADAPTED	0.00158637	0.155969	Direct
3	RT	C15	135	M	ADAPTED	9.68e-05	0.0172057	Direct
3	RT	B18	138	A	ADAPTED	8.04e-06	0.00211809	Direct
3	RT	B18	138	E	NONADAPTED	1.69e-05	0.00391182	Direct
3	RT	B18	142	T	ADAPTED	7.75e-05	0.0143863	Direct
3	RT	B57	142	T	ADAPTED	0.00202944	0.154093	Direct
3	RT	B07	158	A	NONADAPTED	0.000142147	0.0268862	Direct
3	RT	B07	158	S	ADAPTED	0.000142402	0.0268862	Direct
3	RT	B07	162	C	ADAPTED	1.77e-13	2.1e-10	Direct
3	RT	B07	162	S	NONADAPTED	7.04e-23	1.5e-19	Direct
3	RT	B07	165	I	ADAPTED	4.66e-09	2.69e-06	Direct
3	RT	B07	165	T	NONADAPTED	9.93e-09	5.17e-06	Direct
3	RT	A03	166	K	NONADAPTED	1.12e-06	0.00036798	Indirect
3	RT	A03	166	R	ADAPTED	1.07e-07	4.67e-05	Direct
3	RT	A11	166	K	NONADAPTED	1.72e-07	7.05e-05	Direct
3	RT	A11	166	R	ADAPTED	1.34e-07	5.72e-05	Direct
3	RT	B07	166	K	ADAPTED	0.00188947	0.147669	Indirect
3	RT	B07	166	R	NONADAPTED	0.00280998	0.191121	Indirect
3	RT	B40	166	K	NONADAPTED	0.000310466	0.0494313	Direct
3	RT	B40	166	R	ADAPTED	0.000453278	0.0671576	Direct
3	RT	B44	166	K	ADAPTED	0.00300521	0.199128	Indirect
3	RT	A23	173	A	ADAPTED	0.000229729	0.0338034	Direct
3	RT	A23	173	R	ADAPTED	0.000756571	0.0947901	Direct
3	RT	A29	173	T	ADAPTED	9.72e-06	0.00249767	Indirect
3	RT	B44	173	T	ADAPTED	0.00135498	0.14378	Direct
3	RT	B15	174	H	ADAPTED	0.00176531	0.168892	Direct
3	RT	B15	174	Q	NONADAPTED	7.83e-05	0.0168705	Direct
3	RT	B35	177	D	NONADAPTED	7.01e-13	7.87e-10	Direct
3	RT	B35	177	E	ADAPTED	3.62e-11	2.57e-08	Direct
3	RT	C04	178	L	ADAPTED	0.00261308	0.179394	Indirect
3	RT	C07	178	I	ADAPTED	0.00209985	0.156106	Indirect
3	RT	C07	178	V	NONADAPTED	0.00131038	0.141543	Direct
3	RT	B56	184	M	NONADAPTED	0.000963174	0.0947018	Indirect
3	RT	A33	196	E	ADAPTED	0.00150996	0.128352	Direct
3	RT	A33	196	G	NONADAPTED	0.00287514	0.192906	Direct
3	RT	B08	200	A	NONADAPTED	0.00223371	0.191475	Direct
3	RT	B40	200	I	ADAPTED	7.13e-06	0.00190034	Direct
3	RT	B41	200	I	ADAPTED	8.32e-07	0.000291178	Direct
3	RT	B41	200	T	NONADAPTED	0.000248622	0.0351298	Direct
3	RT	A02	203	D	NONADAPTED	0.00137652	0.119388	Indirect
3	RT	A02	203	E	ADAPTED	6.29e-05	0.0119908	Direct
3	RT	A29	204	E	NONADAPTED	0.000702356	0.0749274	Direct
3	RT	A29	204	Q	ADAPTED	0.00122834	0.135786	Direct
3	RT	B15	207	E	ADAPTED	0.000120655	0.020431	Indirect
3	RT	B15	207	H	ADAPTED	0.000531039	0.063653	Direct
3	RT	B15	207	Q	NONADAPTED	1.64e-12	1.75e-09	Direct
3	RT	B15	207	R	ADAPTED	8.31e-08	3.69e-05	Direct
3	RT	B18	207	D	ADAPTED	0.00100228	0.117593	Direct
3	RT	B37	207	G	ADAPTED	1.27e-06	0.000432511	Direct
3	RT	B44	207	E	NONADAPTED	0.000685721	0.0894285	Direct
3	RT	B45	207	Q	ADAPTED	0.00214972	0.19352	Direct
3	RT	A32	211	G	ADAPTED	0.00216469	0.159813	Indirect
3	RT	A68	211	S	NONADAPTED	0.000539892	0.0643527	Indirect
3	RT	B15	211	G	ADAPTED	7.22e-05	0.013628	Indirect
3	RT	B15	211	Q	ADAPTED	0.00209148	0.156106	Indirect
3	RT	B15	211	R	NONADAPTED	0.000179271	0.0283328	Indirect
3	RT	B44	211	K	ADAPTED	0.000236403	0.0342158	Indirect
3	RT	B44	211	R	NONADAPTED	4.72e-07	0.000179993	Direct
3	RT	C04	233	E	NONADAPTED	0.000999319	0.0964773	Direct
3	RT	B53	243	P	NONADAPTED	0.00024691	0.0351298	Direct
3	RT	B53	243	T	ADAPTED	0.000661315	0.0795941	Direct
3	RT	A29	245	E	NONADAPTED	0.00284	0.191754	Direct
3	RT	B57	245	E	ADAPTED	2.64e-11	1.94e-08	Direct
3	RT	B57	245	V	NONADAPTED	1.44e-21	2.78e-18	Direct
3	RT	B58	245	E	ADAPTED	1.82e-12	1.85e-09	Direct
3	RT	B58	245	L	ADAPTED	0.00219103	0.161199	Direct
3	RT	B58	245	M	NONADAPTED	0.000387548	0.0599155	Direct
3	RT	B58	245	V	NONADAPTED	9.09e-12	7.76e-09	Direct
3	RT	A23	248	E	NONADAPTED	0.000427512	0.0646877	Direct
3	RT	B58	248	E	NONADAPTED	0.00044852	0.05626	Direct
3	RT	C02	248	E	NONADAPTED	0.00181026	0.171653	Direct
3	RT	A11	250	E	NONADAPTED	0.00131359	0.141543	Direct
3	RT	B42	250	D	NONADAPTED	0.000416397	0.0531991	Direct
3	RT	B42	250	E	ADAPTED	0.000745355	0.0771985	Direct
3	RT	A11	272	A	NONADAPTED	0.00216215	0.159813	Indirect
3	RT	B42	272	P	NONADAPTED	8.62e-05	0.0182154	Direct
3	RT	B42	272	S	ADAPTED	0.000161024	0.026226	Direct
3	RT	A03	275	K	NONADAPTED	0.000435217	0.0653898	Direct
3	RT	A03	275	Q	ADAPTED	0.00209313	0.156106	Direct
3	RT	A03	275	R	ADAPTED	0.000712638	0.0750448	Direct
3	RT	A30	275	K	NONADAPTED	0.000254112	0.0356693	Direct
3	RT	A30	275	R	ADAPTED	0.00230347	0.166036	Direct
3	RT	B08	275	Q	ADAPTED	0.00155461	0.130075	Direct
3	RT	A30	276	I	NONADAPTED	0.00208691	0.156106	Indirect
3	RT	A03	277	K	NONADAPTED	2.09e-45	1.49e-41	Direct
3	RT	A03	277	R	ADAPTED	2.09e-45	1.49e-41	Direct
3	RT	B42	278	N	ADAPTED	0.00029231	0.0404982	Direct
3	RT	B42	278	Q	NONADAPTED	0.00114138	0.128844	Direct
3	RT	C17	278	Q	NONADAPTED	0.00128703	0.113471	Indirect
3	RT	A30	281	K	NONADAPTED	1.05e-06	0.000348516	Direct
3	RT	A30	281	R	ADAPTED	1.03e-06	0.000348516	Direct
3	RT	B15	283	L	ADAPTED	0.000514411	0.0756893	Direct
3	RT	A01	288	A	ADAPTED	0.00120823	0.134671	Direct
3	RT	B13	288	T	ADAPTED	0.00104307	0.0990605	Direct
3	RT	A69	297	K	ADAPTED	0.000335804	0.0442266	Indirect
3	RT	B35	297	A	ADAPTED	9.24e-05	0.0165645	Direct
3	RT	B35	297	E	NONADAPTED	1.88e-05	0.0042237	Indirect
3	RT	C12	304	E	ADAPTED	0.00261491	0.179394	Direct
3	RT	B55	313	P	NONADAPTED	0.00233985	0.167527	Indirect
3	RT	C12	313	T	ADAPTED	0.00153497	0.154986	Direct
3	RT	A30	317	A	NONADAPTED	0.000214426	0.031993	Direct
3	RT	A30	317	V	ADAPTED	0.00065396	0.072184	Direct
3	RT	B15	317	A	ADAPTED	0.00020723	0.031137	Direct
3	RT	B15	317	V	NONADAPTED	0.000189585	0.0293115	Direct
3	RT	B44	322	S	NONADAPTED	0.00218979	0.193965	Direct
3	RT	B44	322	T	ADAPTED	0.00067143	0.0894285	Direct
3	RT	C16	322	S	NONADAPTED	0.00141473	0.14857	Direct
3	RT	A24	324	E	ADAPTED	0.00182465	0.144188	Indirect
3	RT	B14	324	D	ADAPTED	0.000712681	0.0750448	Indirect
3	RT	A31	326	T	ADAPTED	0.00165884	0.135605	Direct
3	RT	C05	329	I	NONADAPTED	2.85e-06	0.00087997	Direct
3	RT	C05	329	L	ADAPTED	0.00017488	0.0280544	Indirect
3	RT	A25	334	Q	ADAPTED	0.000834761	0.102946	Direct
3	RT	A30	334	H	ADAPTED	9.19e-07	0.000316128	Direct
3	RT	A30	334	Q	NONADAPTED	5.35e-12	4.96e-09	Direct
3	RT	A30	334	Y	ADAPTED	3.03e-06	0.000911003	Direct
3	RT	B13	334	L	ADAPTED	0.00154005	0.154986	Direct
3	RT	B13	334	Q	NONADAPTED	4.2e-05	0.00837185	Direct
3	RT	B15	334	L	ADAPTED	3.86e-07	0.000149754	Direct
3	RT	B15	334	Q	NONADAPTED	4.46e-05	0.008731	Indirect
3	RT	B44	334	D	ADAPTED	0.000606437	0.0850703	Direct
3	RT	C06	334	L	ADAPTED	0.000559564	0.0663269	Indirect
3	RT	C14	334	L	NONADAPTED	0.000451262	0.0671576	Direct
3	RT	C14	334	Q	ADAPTED	0.000720872	0.0753947	Direct
3	RT	A03	335	S	NONADAPTED	0.00117295	0.107871	Indirect
3	RT	A26	335	D	NONADAPTED	0.00253367	0.176661	Indirect
3	RT	A30	335	D	ADAPTED	0.000887246	0.0884593	Indirect
3	RT	A30	335	G	NONADAPTED	0.00125631	0.111686	Indirect
3	RT	A11	345	P	NONADAPTED	6.29e-09	3.63e-06	Direct
3	RT	A11	345	Q	ADAPTED	1.24e-07	5.74e-05	Direct
3	RT	B37	357	T	NONADAPTED	0.00029337	0.0470606	Direct
3	RT	C17	357	R	ADAPTED	0.00132842	0.116639	Indirect
3	RT	B13	366	K	NONADAPTED	0.000119456	0.0203896	Direct
3	RT	B13	366	R	ADAPTED	0.000118417	0.0203753	Direct
3	RT	B13	369	A	ADAPTED	3.3e-08	1.68e-05	Direct
3	RT	B13	369	T	NONADAPTED	1.86e-14	3.06e-11	Direct
3	RT	B13	369	V	ADAPTED	2.68e-06	0.000840259	Direct
3	RT	C05	370	E	ADAPTED	0.00169521	0.137525	Direct
3	RT	A68	371	A	ADAPTED	0.000188367	0.0293115	Direct
3	RT	A68	371	V	NONADAPTED	0.000314607	0.0427545	Indirect
3	RT	A23	373	H	ADAPTED	0.00142756	0.134702	Direct
3	RT	B13	374	K	NONADAPTED	1.12e-05	0.00275417	Direct
3	RT	B13	374	R	ADAPTED	1.12e-05	0.00275417	Direct
3	RT	B49	374	K	NONADAPTED	0.00062752	0.07084	Direct
3	RT	B49	374	R	ADAPTED	0.00062752	0.07084	Direct
3	RT	A02	375	I	ADAPTED	0.00242881	0.170464	Indirect
3	RT	A30	375	V	ADAPTED	0.00048489	0.0591178	Indirect
3	RT	B13	375	I	NONADAPTED	2.09e-05	0.00455833	Indirect
3	RT	B53	376	T	ADAPTED	0.000799405	0.0808346	Indirect
3	RT	B58	376	A	ADAPTED	9.99e-06	0.00253632	Direct
3	RT	B58	376	T	NONADAPTED	2.31e-05	0.00497597	Direct
3	RT	C12	376	A	NONADAPTED	4.64e-07	0.00019383	Direct
3	RT	C12	376	S	ADAPTED	7.53e-07	0.000272468	Direct
3	RT	C12	376	V	ADAPTED	0.000928524	0.112557	Direct
3	RT	A02	377	V	ADAPTED	0.00197237	0.181382	Direct
3	RT	B40	377	L	NONADAPTED	0.00154852	0.130075	Direct
3	RT	B58	377	L	ADAPTED	0.000406173	0.0525218	Direct
3	RT	C12	377	T	NONADAPTED	2.43e-05	0.00518458	Direct
3	RT	C16	377	I	ADAPTED	0.000121599	0.0238011	Direct
3	RT	C16	377	T	NONADAPTED	0.000475428	0.0582973	Direct
3	RT	A11	379	S	ADAPTED	0.00120919	0.110034	Direct
3	RT	B58	379	A	ADAPTED	0.00209795	0.156106	Direct
3	RT	B58	379	G	ADAPTED	7.81e-09	4.27e-06	Direct
3	RT	B58	379	S	NONADAPTED	4.6e-11	3.07e-08	Direct
3	RT	C16	379	G	ADAPTED	0.000341839	0.0447453	Indirect
3	RT	C12	381	I	ADAPTED	2.01e-05	0.0044167	Direct
3	RT	C12	381	V	NONADAPTED	2.01e-05	0.0044167	Direct
3	RT	A66	386	V	ADAPTED	0.000237343	0.0342158	Direct
3	RT	B45	386	I	ADAPTED	0.00177033	0.141467	Indirect
3	RT	B58	390	K	NONADAPTED	0.00127693	0.113048	Direct
3	RT	B58	390	R	ADAPTED	0.00124494	0.111394	Direct
3	RT	A32	395	K	NONADAPTED	5.71e-06	0.00156232	Direct
3	RT	A32	395	R	ADAPTED	5.61e-06	0.00155364	Direct
3	RT	C06	395	K	ADAPTED	0.000455392	0.0564898	Indirect
3	RT	C06	395	R	NONADAPTED	0.00045859	0.0565577	Indirect
3	RT	A32	399	D	ADAPTED	2.51e-10	1.53e-07	Direct
3	RT	A32	399	E	NONADAPTED	4.83e-11	3.12e-08	Direct
3	RT	B39	399	D	NONADAPTED	0.00173164	0.166417	Direct
3	RT	B39	399	E	ADAPTED	0.00158628	0.155969	Direct
3	RT	A32	400	I	ADAPTED	3.25e-06	0.000937059	Direct
3	RT	A32	400	L	ADAPTED	0.00158584	0.155969	Direct
3	RT	A32	400	T	NONADAPTED	0.000153304	0.0253557	Direct
3	RT	A68	403	S	ADAPTED	0.0014207	0.14857	Direct
3	RT	B15	403	I	NONADAPTED	0.00285381	0.192079	Direct
3	RT	B49	404	D	ADAPTED	8.43e-05	0.0155082	Direct
3	RT	B49	404	E	NONADAPTED	0.00010278	0.0181232	Direct
3	RT	A02	413	D	NONADAPTED	0.00149108	0.127618	Direct
3	RT	B57	413	E	NONADAPTED	0.000752769	0.0947901	Direct
3	RT	C03	418	S	ADAPTED	0.00165344	0.160141	Direct
3	RT	B13	435	T	ADAPTED	0.000316678	0.0427635	Direct
3	RT	B35	435	E	NONADAPTED	0.000326336	0.0434001	Direct
3	RT	B49	435	E	ADAPTED	0.00239904	0.16987	Direct
3	RT	C04	435	I	ADAPTED	0.00152708	0.129293	Direct
3	RT	B45	437	A	NONADAPTED	0.00237051	0.169154	Indirect
3	RT	B45	437	V	ADAPTED	0.00238484	0.169445	Indirect
3	RT	A68	446	A	NONADAPTED	1.6e-06	0.00051727	Direct
3	RT	A68	446	S	ADAPTED	7.05e-06	0.00190034	Direct
3	RT	A33	447	N	NONADAPTED	0.000110222	0.0192762	Direct
3	RT	A33	447	S	ADAPTED	2.66e-05	0.00557308	Direct
3	RT	A34	448	K	ADAPTED	3.29e-07	0.000132403	Direct
3	RT	A34	448	R	NONADAPTED	3.41e-07	0.000134754	Direct
3	RT	A66	448	K	ADAPTED	1.23e-05	0.00293826	Direct
3	RT	A66	448	R	NONADAPTED	1.29e-05	0.00306001	Direct
3	RT	A29	449	D	ADAPTED	0.00288615	0.193037	Indirect
3	RT	B50	450	S	ADAPTED	0.000128919	0.0216584	Direct
3	RT	B50	450	T	NONADAPTED	1.81e-05	0.00410043	Direct
3	RT	A26	451	K	NONADAPTED	0.00069066	0.0740499	Direct
3	RT	A26	451	R	ADAPTED	0.000585621	0.0682776	Direct
3	RT	B44	452	S	ADAPTED	0.000783382	0.0795941	Direct
3	RT	A29	454	K	NONADAPTED	0.000895959	0.0889124	Indirect
3	RT	A29	454	R	ADAPTED	0.000663107	0.072184	Direct
3	RT	B08	454	K	ADAPTED	0.000247162	0.0351298	Direct
3	RT	B08	454	R	NONADAPTED	0.000312487	0.0427386	Direct
3	RT	B08	461	K	ADAPTED	2.68e-06	0.000865681	Direct
3	RT	B08	461	R	NONADAPTED	2.73e-06	0.000868177	Direct
3	RT	B18	465	K	NONADAPTED	0.00113819	0.105986	Direct
3	RT	B08	466	I	NONADAPTED	0.00154118	0.129971	Direct
3	RT	A74	468	P	NONADAPTED	0.00106565	0.100605	Direct
3	RT	B08	468	P	ADAPTED	5.19e-18	9.23e-15	Direct
3	RT	B08	468	S	NONADAPTED	7.74e-26	2.36e-22	Direct
3	RT	B08	468	T	ADAPTED	0.000187132	0.0293115	Indirect
3	RT	B08	469	L	NONADAPTED	0.00228723	0.165549	Direct
3	RT	C03	469	M	ADAPTED	0.00228895	0.165549	Direct
3	RT	B45	470	P	ADAPTED	0.000899937	0.110346	Direct
3	RT	C03	477	T	ADAPTED	0.000604039	0.0700422	Direct
3	RT	C16	477	A	ADAPTED	0.00109298	0.10273	Indirect
3	RT	B58	480	H	NONADAPTED	0.000326834	0.0434001	Direct
3	RT	A34	483	H	ADAPTED	0.000409076	0.0525786	Direct
3	RT	A34	483	Y	NONADAPTED	0.000925963	0.0914646	Direct
3	RT	B40	491	L	ADAPTED	0.0015137	0.153784	Direct
3	RT	B14	502	T	ADAPTED	0.000614053	0.0785783	Direct
3	RT	B57	502	T	ADAPTED	0.000301078	0.0414439	Direct
3	RT	C08	502	A	NONADAPTED	3.23e-05	0.00662764	Direct
3	RT	B14	503	I	ADAPTED	9.9e-10	6.21e-07	Direct
3	RT	B14	503	L	NONADAPTED	6.37e-12	5.67e-09	Direct
3	RT	B58	509	H	ADAPTED	0.000700411	0.0894285	Direct
3	RT	C02	509	K	ADAPTED	0.000150373	0.0281422	Direct
3	RT	C02	509	Q	NONADAPTED	0.00117133	0.131528	Direct
3	RT	B53	512	K	NONADAPTED	0.00224104	0.163749	Indirect
3	RT	B53	512	R	ADAPTED	0.000623527	0.07084	Direct
3	RT	A34	514	E	NONADAPTED	4.26e-05	0.00841648	Direct
3	RT	B42	527	K	NONADAPTED	0.00249792	0.17474	Indirect
3	RT	C05	527	N	NONADAPTED	0.00155468	0.155723	Direct
3	RT	A33	534	A	NONADAPTED	0.00232407	0.166958	Indirect
3	RT	C12	534	A	ADAPTED	0.00172298	0.138201	Indirect
3	RT	A03	554	S	NONADAPTED	0.00102782	0.119828	Direct
3	RT	A74	554	A	NONADAPTED	0.000212602	0.0368769	Direct
3	RT	C06	554	A	NONADAPTED	3.13e-06	0.000926279	Direct
3	RT	C06	554	N	NONADAPTED	0.000403304	0.0524688	Direct
3	RT	C06	554	T	ADAPTED	0.00134247	0.117389	Direct
3	RT	C15	554	A	NONADAPTED	3.59e-08	1.73e-05	Direct
3	RT	C15	554	T	ADAPTED	8.63e-07	0.000320466	Direct
3	RT	C15	556	I	NONADAPTED	3.65e-08	1.73e-05	Direct
3	RT	C15	556	V	ADAPTED	3.63e-08	1.73e-05	Direct
3	RT	C06	559	I	ADAPTED	0.000192575	0.0294076	Direct
3	RT	C06	559	V	NONADAPTED	0.000194342	0.0294076	Direct
4	INT	B44	6	D	NONADAPTED	0.000413708	0.0446745	Indirect
4	INT	B44	6	E	ADAPTED	0.000135855	0.019457	Indirect
4	INT	A23	7	R	ADAPTED	0.0013041	0.155849	Indirect
4	INT	A31	10	E	NONADAPTED	0.000451387	0.0800051	Indirect
4	INT	B44	10	D	ADAPTED	3.34293e-10	1.91508e-07	Direct
4	INT	B44	10	E	NONADAPTED	1.44348e-11	1.18134e-08	Direct
4	INT	B44	11	D	ADAPTED	7.42851e-27	2.1278e-23	Direct
4	INT	B44	11	E	NONADAPTED	5.07991e-27	1.66295e-23	Direct
4	INT	B44	14	K	ADAPTED	0.000319059	0.0365161	Indirect
4	INT	B44	14	R	NONADAPTED	0.000327474	0.0367846	Indirect
4	INT	B51	14	K	NONADAPTED	0.00226558	0.15048	Indirect
4	INT	B51	14	R	ADAPTED	0.0022263	0.148766	Indirect
4	INT	B44	17	N	NONADAPTED	5.27518e-05	0.00875947	Indirect
4	INT	A11	24	G	NONADAPTED	0.00128937	0.101185	Indirect
4	INT	B51	24	G	ADAPTED	3.54786e-08	1.47323e-05	Indirect
4	INT	B51	28	I	ADAPTED	3.86994e-08	1.51677e-05	Indirect
4	INT	B51	28	L	NONADAPTED	3.86994e-08	1.51677e-05	Indirect
4	INT	B37	31	I	NONADAPTED	0.000919785	0.0777779	Indirect
4	INT	B37	31	V	ADAPTED	0.000919825	0.0777779	Indirect
4	INT	B51	31	I	NONADAPTED	0.00318051	0.184978	Indirect
4	INT	B51	31	V	ADAPTED	0.00317933	0.184978	Indirect
4	INT	B18	32	I	ADAPTED	0.000625162	0.0988008	Indirect
4	INT	B18	32	V	NONADAPTED	0.000625162	0.0988008	Indirect
4	INT	B51	32	I	ADAPTED	2.56631e-30	9.80116e-27	Direct
4	INT	B51	32	V	NONADAPTED	2.56631e-30	9.80116e-27	Direct
4	INT	B42	34	K	NONADAPTED	5.01498e-16	5.4723e-13	Direct
4	INT	B42	34	R	ADAPTED	5.01498e-16	5.4723e-13	Direct
4	INT	B51	39	C	ADAPTED	6.34671e-07	0.000188877	Direct
4	INT	B51	39	S	NONADAPTED	3.89731e-09	1.90014e-06	Direct
4	INT	B51	41	D	NONADAPTED	0.00329205	0.188852	Indirect
4	INT	B51	41	N	ADAPTED	0.00328153	0.188852	Indirect
4	INT	B27	45	I	ADAPTED	0.000308025	0.0354693	Indirect
4	INT	B51	45	I	ADAPTED	0.000327037	0.0367846	Indirect
4	INT	B51	45	L	NONADAPTED	6.28717e-08	2.28683e-05	Direct
4	INT	B51	45	V	ADAPTED	2.99566e-06	0.000722586	Direct
4	INT	C16	50	I	ADAPTED	0.000825489	0.0741807	Indirect
4	INT	C16	50	M	NONADAPTED	4.33128e-05	0.00740681	Direct
4	INT	A26	90	P	NONADAPTED	0.000451082	0.0478543	Indirect
4	INT	A26	90	S	ADAPTED	0.00118946	0.0946403	Indirect
4	INT	A01	91	A	ADAPTED	0.00179615	0.127822	Indirect
4	INT	A33	97	A	ADAPTED	0.000258245	0.0315731	Indirect
4	INT	A33	97	T	NONADAPTED	0.000168927	0.0227703	Indirect
4	INT	A68	97	A	ADAPTED	0.00137193	0.105143	Indirect
4	INT	A26	101	I	NONADAPTED	0.000369287	0.0406837	Indirect
4	INT	A26	101	L	ADAPTED	0.000384089	0.0419434	Indirect
4	INT	A03	111	A	ADAPTED	1.63012e-06	0.000424479	Direct
4	INT	B35	112	T	ADAPTED	0.000620499	0.0610246	Indirect
4	INT	B57	112	I	ADAPTED	0.00139157	0.106293	Indirect
4	INT	C15	112	A	ADAPTED	0.000270917	0.032674	Indirect
4	INT	C15	112	T	NONADAPTED	0.00112054	0.090413	Indirect
4	INT	A01	119	G	NONADAPTED	0.000746385	0.0695261	Indirect
4	INT	B39	119	P	NONADAPTED	0.00327782	0.188852	Indirect
4	INT	C05	119	P	ADAPTED	0.00202501	0.139768	Indirect
4	INT	C05	119	R	ADAPTED	0.00023275	0.0293047	Indirect
4	INT	C05	119	S	NONADAPTED	1.06656e-20	1.88003e-17	Direct
4	INT	B57	122	I	ADAPTED	5.67212e-13	1.50331e-09	Direct
4	INT	B57	122	T	NONADAPTED	1.807e-12	4.43256e-09	Direct
4	INT	C05	122	I	ADAPTED	1.69819e-26	4.32377e-23	Direct
4	INT	C05	122	T	NONADAPTED	6.09043e-25	1.39562e-21	Direct
4	INT	B57	124	N	ADAPTED	2.56114e-08	1.10733e-05	Indirect
4	INT	B57	124	T	NONADAPTED	7.6033e-09	3.45443e-06	Direct
4	INT	B58	124	G	ADAPTED	0.00274987	0.168835	Indirect
4	INT	B57	125	A	ADAPTED	2.90225e-09	1.44576e-06	Direct
4	INT	B57	125	T	NONADAPTED	1.36937e-11	1.17132e-08	Direct
4	INT	B58	125	T	NONADAPTED	2.79343e-09	1.42248e-06	Indirect
4	INT	B58	125	V	ADAPTED	2.65275e-06	0.000646678	Direct
4	INT	C18	125	V	ADAPTED	0.001776	0.188194	Indirect
4	INT	B57	126	L	ADAPTED	5.50978e-05	0.00901834	Indirect
4	INT	B57	126	V	NONADAPTED	4.47917e-05	0.00760297	Indirect
4	INT	B58	126	L	ADAPTED	1.57615e-06	0.000415143	Indirect
4	INT	B58	126	V	NONADAPTED	3.74388e-06	0.000875419	Indirect
4	INT	B57	135	I	ADAPTED	0.00126418	0.153072	Indirect
4	INT	B57	135	V	NONADAPTED	0.00126465	0.153072	Indirect
4	INT	B08	138	E	NONADAPTED	0.00253184	0.159827	Indirect
4	INT	B44	154	I	NONADAPTED	0.000393916	0.04278	Indirect
4	INT	B50	156	N	ADAPTED	0.003434	0.194297	Indirect
4	INT	A33	157	E	NONADAPTED	5.32804e-09	6.17359e-06	Direct
4	INT	A33	157	Q	ADAPTED	1.0009e-06	0.000294045	Indirect
4	INT	A24	158	*	ADAPTED	0.00161801	0.12087	Indirect
4	INT	A24	158	L	NONADAPTED	0.00137145	0.105143	Indirect
4	INT	A33	163	A	ADAPTED	0.00133617	0.103791	Indirect
4	INT	A33	163	E	ADAPTED	2.78675e-05	0.00510867	Direct
4	INT	A33	163	G	NONADAPTED	3.9673e-06	0.00091829	Direct
4	INT	A68	163	A	ADAPTED	0.00148075	0.111984	Indirect
4	INT	C08	163	E	ADAPTED	0.00164059	0.178776	Indirect
4	INT	C18	167	D	NONADAPTED	1.01848e-07	3.53612e-05	Direct
4	INT	C18	167	E	ADAPTED	5.77866e-08	2.17079e-05	Direct
4	INT	B39	171	H	NONADAPTED	0.000552262	0.0559959	Indirect
4	INT	B08	173	K	NONADAPTED	3.26325e-07	0.000102435	Direct
4	INT	B08	173	R	ADAPTED	3.31827e-07	0.000102754	Direct
4	INT	A32	181	F	NONADAPTED	0.0024043	0.156288	Indirect
4	INT	B27	187	K	ADAPTED	2.08311e-06	0.000530066	Direct
4	INT	B27	187	R	NONADAPTED	7.04081e-06	0.00152208	Direct
4	INT	B27	188	K	NONADAPTED	3.60029e-08	1.47323e-05	Direct
4	INT	B27	188	R	ADAPTED	3.5614e-08	1.47323e-05	Direct
4	INT	C02	188	K	NONADAPTED	0.00241886	0.156577	Indirect
4	INT	C02	188	R	ADAPTED	0.00240758	0.156288	Indirect
4	INT	B27	193	E	ADAPTED	1.25096e-11	1.14663e-08	Direct
4	INT	B27	193	G	NONADAPTED	2.87109e-11	2.05597e-08	Direct
4	INT	C01	203	M	ADAPTED	0.000850525	0.120168	Indirect
4	INT	B15	205	A	NONADAPTED	0.00098978	0.131769	Indirect
4	INT	C08	205	A	NONADAPTED	5.92685e-05	0.00956435	Direct
4	INT	C08	205	S	ADAPTED	1.46225e-05	0.00288857	Direct
4	INT	B14	206	S	ADAPTED	2.6263e-16	3.34342e-13	Direct
4	INT	B14	206	T	NONADAPTED	3.28938e-16	3.96717e-13	Direct
4	INT	C08	207	E	ADAPTED	0.00068273	0.06474	Indirect
4	INT	B14	212	E	NONADAPTED	0.000824284	0.0741807	Indirect
4	INT	B52	215	K	NONADAPTED	1.54574e-06	0.000411867	Direct
4	INT	B52	215	N	ADAPTED	0.00121317	0.0958612	Indirect
4	INT	A30	216	H	ADAPTED	0.00316716	0.184978	Indirect
4	INT	A32	216	H	ADAPTED	8.38362e-06	0.00173073	Direct
4	INT	A32	216	Q	NONADAPTED	1.74482e-05	0.00336793	Direct
4	INT	A30	218	I	ADAPTED	1.19283e-06	0.00033329	Direct
4	INT	A30	218	T	NONADAPTED	0.000784318	0.0715103	Indirect
4	INT	A32	218	I	ADAPTED	1.2038e-07	4.05664e-05	Direct
4	INT	B08	218	T	NONADAPTED	0.000836829	0.119183	Indirect
4	INT	C04	218	L	ADAPTED	0.000357404	0.0399508	Indirect
4	INT	A30	219	K	NONADAPTED	0.000129475	0.0187779	Indirect
4	INT	A30	219	N	ADAPTED	0.000584983	0.058738	Indirect
4	INT	B52	220	I	NONADAPTED	0.00156013	0.1176	Indirect
4	INT	B52	220	L	ADAPTED	3.98778e-05	0.00687067	Direct
4	INT	A32	222	H	ADAPTED	3.90453e-05	0.00677821	Direct
4	INT	A30	227	F	ADAPTED	0.00025558	0.0315731	Indirect
4	INT	A30	227	Y	NONADAPTED	0.000258973	0.0315731	Indirect
4	INT	B38	230	N	ADAPTED	1.20869e-05	0.00242958	Direct
4	INT	B38	230	S	NONADAPTED	1.61319e-05	0.00315951	Direct
4	INT	B38	234	I	ADAPTED	7.3297e-06	0.00156972	Direct
4	INT	B38	234	L	NONADAPTED	4.58907e-06	0.00104117	Direct
4	INT	A74	240	K	NONADAPTED	0.000830984	0.0743828	Indirect
4	INT	A74	240	R	ADAPTED	0.000640432	0.0627158	Indirect
4	INT	A33	256	D	NONADAPTED	0.000186124	0.0240963	Indirect
4	INT	A33	256	E	ADAPTED	0.000186124	0.0240963	Indirect
4	INT	B15	268	I	NONADAPTED	1.04817e-06	0.000300234	Direct
4	INT	B15	268	L	ADAPTED	1.04779e-06	0.000300234	Direct
4	INT	B45	268	I	NONADAPTED	0.000871599	0.0763615	Indirect
4	INT	B45	268	L	ADAPTED	0.000871073	0.0763615	Indirect
4	INT	C02	268	I	NONADAPTED	8.93541e-05	0.0139289	Indirect
4	INT	C02	268	L	ADAPTED	8.92864e-05	0.0139289	Indirect
4	INT	B42	270	E	ADAPTED	0.000250574	0.031206	Indirect
4	INT	C02	270	H	ADAPTED	0.000939064	0.0788229	Indirect
4	INT	C16	270	H	ADAPTED	0.000276585	0.033183	Indirect
4	INT	C04	272	R	ADAPTED	0.000210882	0.0269964	Indirect
4	INT	B52	279	G	ADAPTED	0.0035378	0.198212	Indirect
4	INT	B39	283	G	NONADAPTED	0.00162907	0.12087	Indirect
4	INT	B39	283	S	ADAPTED	0.000847596	0.075493	Indirect
4	INT	A24	288	D	NONADAPTED	0.00186277	0.130536	Indirect
5	NEF	A30	5	C	ADAPTED	0.00203703	0.11076	Indirect
5	NEF	B42	5	L	ADAPTED	0.00266776	0.168298	Indirect
5	NEF	B58	5	W	NONADAPTED	0.00346711	0.154989	Indirect
5	NEF	C02	5	G	ADAPTED	0.00146414	0.114097	Indirect
5	NEF	C05	5	C	ADAPTED	0.00418197	0.175654	Indirect
5	NEF	A31	8	C	NONADAPTED	0.00379557	0.16498	Indirect
5	NEF	A33	8	G	ADAPTED	0.00170498	0.0990781	Indirect
5	NEF	B44	8	I	ADAPTED	0.00142207	0.111382	Indirect
5	NEF	A02	9	N	NONADAPTED	0.000164785	0.0161919	Indirect
5	NEF	B15	9	R	ADAPTED	0.00071253	0.0542359	Indirect
5	NEF	B57	9	R	ADAPTED	0.000161516	0.0192548	Direct
5	NEF	C04	9	E	ADAPTED	0.00356395	0.157017	Indirect
5	NEF	A11	10	V	NONADAPTED	0.00159936	0.120048	Indirect
5	NEF	B53	10	T	ADAPTED	0.00246973	0.123586	Indirect
5	NEF	B15	11	T	NONADAPTED	0.00182871	0.131773	Indirect
5	NEF	B35	11	S	ADAPTED	0.00271442	0.13137	Indirect
5	NEF	B40	11	E	ADAPTED	0.000846119	0.0737534	Indirect
5	NEF	B57	11	A	ADAPTED	0.000876898	0.0627462	Indirect
5	NEF	B57	11	V	NONADAPTED	2.84332e-05	0.00371764	Direct
5	NEF	A25	12	G	ADAPTED	0.0050137	0.194304	Indirect
5	NEF	A02	13	*	NONADAPTED	0.00129716	0.0810189	Indirect
5	NEF	C03	13	W	ADAPTED	0.000406556	0.0343307	Indirect
5	NEF	B14	14	R	ADAPTED	0.00089183	0.0631408	Indirect
5	NEF	B35	14	R	ADAPTED	0.00452795	0.182324	Indirect
5	NEF	C16	14	P	ADAPTED	0.00176972	0.102108	Indirect
5	NEF	A31	15	A	NONADAPTED	0.000166835	0.0194597	Direct
5	NEF	A31	15	D	ADAPTED	0.0013878	0.0855528	Indirect
5	NEF	A31	15	T	ADAPTED	0.000545831	0.0511535	Indirect
5	NEF	A68	15	S	ADAPTED	0.00448846	0.182324	Indirect
5	NEF	B35	15	V	ADAPTED	0.00259292	0.165623	Indirect
5	NEF	C16	15	V	ADAPTED	0.00157037	0.11842	Indirect
5	NEF	C02	17	R	ADAPTED	0.000462476	0.0382557	Indirect
5	NEF	A01	18	A	ADAPTED	0.00307678	0.141314	Indirect
5	NEF	B08	18	A	ADAPTED	0.00319736	0.191287	Indirect
5	NEF	B08	18	E	NONADAPTED	0.00241429	0.122089	Indirect
5	NEF	A25	19	R	ADAPTED	0.00435562	0.180608	Indirect
5	NEF	A69	19	R	NONADAPTED	0.00205645	0.11076	Indirect
5	NEF	B53	19	R	ADAPTED	0.00440139	0.181116	Indirect
5	NEF	C14	19	K	ADAPTED	0.00259473	0.165623	Indirect
5	NEF	A33	20	L	ADAPTED	0.00186626	0.106542	Indirect
5	NEF	B40	20	I	ADAPTED	0.00164286	0.0967922	Indirect
5	NEF	C12	20	L	ADAPTED	0.00140555	0.110622	Indirect
5	NEF	B15	21	R	NONADAPTED	0.0039127	0.167715	Indirect
5	NEF	B46	21	K	ADAPTED	0.00405915	0.170938	Indirect
5	NEF	B46	21	R	NONADAPTED	0.00304941	0.140919	Indirect
5	NEF	B52	21	K	NONADAPTED	0.00464852	0.185632	Indirect
5	NEF	A01	23	V	NONADAPTED	0.00214732	0.114146	Indirect
5	NEF	B15	23	A	NONADAPTED	0.00140442	0.0862493	Indirect
5	NEF	B13	24	E	NONADAPTED	4.26468e-06	0.000677875	Direct
5	NEF	B13	24	Q	ADAPTED	0.00195043	0.108816	Indirect
5	NEF	B49	24	E	NONADAPTED	0.00119358	0.0972438	Indirect
5	NEF	C02	24	G	ADAPTED	0.00446451	0.182324	Indirect
5	NEF	B13	25	P	NONADAPTED	0.000363226	0.0311587	Indirect
5	NEF	C02	25	P	NONADAPTED	0.00227679	0.119076	Indirect
5	NEF	B45	26	A	NONADAPTED	0.00263568	0.166923	Indirect
5	NEF	B14	28	D	NONADAPTED	2.37858e-05	0.0031871	Direct
5	NEF	B14	28	E	ADAPTED	0.00250735	0.123938	Indirect
5	NEF	C03	28	V	NONADAPTED	0.00480918	0.190088	Indirect
5	NEF	C05	28	D	NONADAPTED	0.000179313	0.0173048	Indirect
5	NEF	C05	28	E	ADAPTED	0.00386897	0.166747	Indirect
5	NEF	B35	29	R	ADAPTED	0.00230973	0.120025	Indirect
5	NEF	B51	30	V	NONADAPTED	0.000888409	0.0631408	Indirect
5	NEF	A66	32	A	NONADAPTED	0.00246898	0.162063	Indirect
5	NEF	A66	32	P	ADAPTED	0.00278341	0.132331	Indirect
5	NEF	A68	32	A	NONADAPTED	0.000709304	0.0542359	Indirect
5	NEF	A68	32	P	ADAPTED	0.00286581	0.134789	Indirect
5	NEF	A68	33	A	ADAPTED	5.49712e-05	0.00636606	Direct
5	NEF	A68	33	V	NONADAPTED	5.22846e-05	0.00719446	Direct
5	NEF	A30	38	D	NONADAPTED	0.000349104	0.0302675	Indirect
5	NEF	A30	38	E	ADAPTED	0.00149394	0.0900188	Indirect
5	NEF	B37	38	D	ADAPTED	0.00121335	0.0783744	Indirect
5	NEF	B37	38	E	NONADAPTED	1.25544e-09	3.84046e-07	Direct
5	NEF	B37	38	G	ADAPTED	4.90034e-07	0.000100569	Direct
5	NEF	B37	39	Q	ADAPTED	0.000485147	0.0399273	Indirect
5	NEF	B37	39	R	NONADAPTED	3.23594e-07	6.9032e-05	Direct
5	NEF	B39	39	K	ADAPTED	0.00376494	0.164088	Indirect
5	NEF	B39	39	R	NONADAPTED	0.00493129	0.19351	Indirect
5	NEF	B49	39	T	ADAPTED	0.00123237	0.0792875	Indirect
5	NEF	B51	39	R	NONADAPTED	0.00184096	0.109988	Indirect
5	NEF	A23	40	Y	NONADAPTED	0.00231975	0.120112	Indirect
5	NEF	B08	40	H	NONADAPTED	0.000119461	0.0126241	Indirect
5	NEF	B08	40	R	ADAPTED	0.0012949	0.0810189	Indirect
5	NEF	B37	40	H	NONADAPTED	0.000389872	0.0330942	Indirect
5	NEF	B47	40	H	NONADAPTED	0.00381821	0.165079	Indirect
5	NEF	A34	43	V	ADAPTED	0.0020742	0.144681	Indirect
5	NEF	B50	43	V	ADAPTED	0.00206748	0.144681	Indirect
5	NEF	B55	43	V	ADAPTED	0.000117269	0.0125084	Indirect
5	NEF	B57	43	V	NONADAPTED	5.39139e-05	0.00628854	Indirect
5	NEF	C12	43	V	NONADAPTED	0.00175198	0.127787	Indirect
5	NEF	B07	45	N	ADAPTED	0.00211986	0.113057	Indirect
5	NEF	B47	45	S	NONADAPTED	0.00037972	0.0389645	Indirect
5	NEF	A02	46	N	NONADAPTED	0.00274821	0.131824	Indirect
5	NEF	A02	46	S	ADAPTED	0.00200805	0.109988	Indirect
5	NEF	A03	46	R	ADAPTED	0.000429541	0.0358976	Indirect
5	NEF	C06	46	R	ADAPTED	0.00130003	0.103829	Indirect
5	NEF	B57	48	I	ADAPTED	0.00195309	0.108816	Indirect
5	NEF	A33	49	T	ADAPTED	0.00343233	0.15415	Indirect
5	NEF	B50	49	S	ADAPTED	0.00232623	0.120112	Indirect
5	NEF	B53	49	A	NONADAPTED	0.000322317	0.0285559	Indirect
5	NEF	B53	49	S	ADAPTED	0.00168333	0.123504	Indirect
5	NEF	B57	49	P	ADAPTED	0.000191792	0.0220534	Indirect
5	NEF	A29	50	N	ADAPTED	0.0011427	0.0753115	Indirect
5	NEF	B07	50	E	NONADAPTED	0.00302553	0.182353	Indirect
5	NEF	B53	50	A	NONADAPTED	2.03435e-22	2.53715e-19	Direct
5	NEF	B53	50	G	ADAPTED	1.20061e-07	2.31731e-05	Direct
5	NEF	B53	50	T	ADAPTED	2.76164e-08	5.89138e-06	Direct
5	NEF	B57	50	T	NONADAPTED	0.000397024	0.0402849	Indirect
5	NEF	B58	50	A	NONADAPTED	3.35056e-05	0.00421105	Indirect
5	NEF	B58	50	D	ADAPTED	0.00102487	0.0856508	Indirect
5	NEF	B58	50	E	ADAPTED	0.0045432	0.182324	Indirect
5	NEF	C06	50	S	ADAPTED	0.0047637	0.189299	Indirect
5	NEF	C07	50	A	ADAPTED	0.00452815	0.182324	Indirect
5	NEF	B58	51	T	NONADAPTED	0.00115819	0.0760235	Indirect
5	NEF	A02	53	S	NONADAPTED	0.00173739	0.100601	Indirect
5	NEF	A66	53	A	NONADAPTED	0.00119374	0.0774164	Indirect
5	NEF	B14	53	P	ADAPTED	1.63412e-06	0.00030807	Direct
5	NEF	B58	53	D	ADAPTED	0.00207924	0.132446	Indirect
5	NEF	C08	53	A	NONADAPTED	0.00113815	0.0753115	Indirect
5	NEF	C17	53	A	NONADAPTED	0.00291389	0.17895	Indirect
5	NEF	B55	54	D	ADAPTED	0.00104407	0.0865773	Indirect
5	NEF	C08	54	A	ADAPTED	8.35918e-09	2.08504e-06	Direct
5	NEF	C08	54	D	NONADAPTED	4.88224e-10	1.58312e-07	Direct
5	NEF	A11	56	T	NONADAPTED	0.00124744	0.0796252	Indirect
5	NEF	A30	58	V	NONADAPTED	0.00205698	0.144681	Indirect
5	NEF	B13	58	L	NONADAPTED	0.00329366	0.193479	Indirect
5	NEF	B13	61	Y	ADAPTED	0.00429887	0.179171	Indirect
5	NEF	A30	62	Q	ADAPTED	0.0033267	0.194714	Indirect
5	NEF	A33	63	D	ADAPTED	0.000519671	0.0492715	Indirect
5	NEF	A33	63	E	NONADAPTED	0.000960163	0.0822303	Indirect
5	NEF	B07	63	D	ADAPTED	0.000589342	0.0472341	Indirect
5	NEF	B35	63	D	ADAPTED	0.000667867	0.0520583	Indirect
5	NEF	B35	63	E	NONADAPTED	0.00248101	0.12363	Indirect
5	NEF	C07	63	E	NONADAPTED	0.00387736	0.166747	Indirect
5	NEF	B45	64	D	ADAPTED	5.63262e-06	0.000861526	Direct
5	NEF	B45	64	E	NONADAPTED	8.50343e-06	0.00124204	Direct
5	NEF	B15	65	G	ADAPTED	0.000661676	0.0539314	Indirect
5	NEF	B41	65	D	ADAPTED	0.000146752	0.014687	Direct
5	NEF	B41	65	E	NONADAPTED	2.70593e-05	0.00356677	Direct
5	NEF	B45	65	D	ADAPTED	1.11232e-12	4.74582e-10	Direct
5	NEF	B45	65	E	NONADAPTED	4.93058e-16	3.47563e-13	Direct
5	NEF	B45	65	G	ADAPTED	0.000828342	0.0596885	Indirect
5	NEF	B07	71	K	ADAPTED	2.08849e-45	5.64344e-42	Direct
5	NEF	B07	71	R	NONADAPTED	2.08849e-45	5.64344e-42	Direct
5	NEF	B07	71	T	ADAPTED	6.0844e-07	0.000106071	Direct
5	NEF	B39	71	K	ADAPTED	4.26775e-08	1.15322e-05	Direct
5	NEF	B39	71	R	NONADAPTED	6.78785e-09	2.15787e-06	Direct
5	NEF	B46	71	R	NONADAPTED	0.00273138	0.171257	Indirect
5	NEF	B57	71	K	NONADAPTED	0.00166735	0.0975914	Indirect
5	NEF	B57	71	R	ADAPTED	0.000287953	0.0259366	Indirect
5	NEF	C07	71	K	ADAPTED	0.00187285	0.106542	Indirect
5	NEF	C07	71	R	NONADAPTED	1.32407e-05	0.0021684	Direct
5	NEF	C08	71	R	ADAPTED	0.000990414	0.0680406	Indirect
5	NEF	B81	76	L	NONADAPTED	3.68582e-10	1.21956e-07	Direct
5	NEF	B81	76	V	ADAPTED	2.59898e-07	4.78833e-05	Direct
5	NEF	A03	80	N	ADAPTED	0.00404972	0.170938	Indirect
5	NEF	B07	80	N	ADAPTED	1.54354e-08	3.68021e-06	Direct
5	NEF	B07	80	T	NONADAPTED	3.74581e-07	6.74786e-05	Direct
5	NEF	B35	80	D	ADAPTED	0.00181068	0.131056	Indirect
5	NEF	B40	80	D	ADAPTED	0.00265205	0.129902	Indirect
5	NEF	B40	80	T	NONADAPTED	0.00380919	0.165079	Indirect
5	NEF	C16	80	N	ADAPTED	0.000302425	0.0270896	Indirect
5	NEF	B35	81	F	ADAPTED	7.20152e-44	1.66797e-40	Direct
5	NEF	B35	81	H	ADAPTED	0.00165741	0.107884	Indirect
5	NEF	B35	81	Y	NONADAPTED	2.08849e-45	5.64344e-42	Direct
5	NEF	B38	81	Y	NONADAPTED	0.00449746	0.182324	Indirect
5	NEF	B39	81	F	ADAPTED	0.00242746	0.122225	Indirect
5	NEF	B44	81	P	ADAPTED	0.000787622	0.0579747	Indirect
5	NEF	B14	82	K	NONADAPTED	2.98977e-05	0.00384708	Indirect
5	NEF	B14	82	R	ADAPTED	0.00499101	0.194304	Indirect
5	NEF	C03	82	R	NONADAPTED	0.000338006	0.0297417	Indirect
5	NEF	A03	83	A	NONADAPTED	5.09452e-13	2.42934e-10	Direct
5	NEF	A03	83	G	ADAPTED	3.78523e-14	2.04566e-11	Direct
5	NEF	A11	83	A	NONADAPTED	1.27718e-13	6.47092e-11	Direct
5	NEF	A11	83	G	ADAPTED	1.49378e-12	6.20991e-10	Direct
5	NEF	A34	83	A	NONADAPTED	0.00101582	0.0691998	Indirect
5	NEF	A34	83	G	ADAPTED	0.00113297	0.0753115	Indirect
5	NEF	B08	83	A	ADAPTED	0.0027358	0.171257	Indirect
5	NEF	B35	83	E	ADAPTED	0.00324391	0.191947	Indirect
5	NEF	B52	83	A	NONADAPTED	0.00512843	0.1975	Indirect
5	NEF	B57	83	A	NONADAPTED	2.2539e-06	0.000365424	Indirect
5	NEF	B57	83	G	ADAPTED	7.87617e-07	0.000133017	Indirect
5	NEF	B58	83	A	NONADAPTED	0.00260325	0.127898	Indirect
5	NEF	B58	83	G	ADAPTED	0.000787545	0.0579747	Indirect
5	NEF	C03	83	A	NONADAPTED	1.3921e-19	1.50468e-16	Direct
5	NEF	C03	83	G	ADAPTED	2.89807e-18	2.5742e-15	Direct
5	NEF	C07	83	A	ADAPTED	6.14818e-05	0.00701975	Indirect
5	NEF	C07	83	G	NONADAPTED	0.000123159	0.0128825	Indirect
5	NEF	A26	84	A	NONADAPTED	0.00128376	0.080987	Indirect
5	NEF	A02	85	F	ADAPTED	0.0011022	0.0902523	Indirect
5	NEF	A02	85	L	NONADAPTED	0.000666519	0.0607094	Indirect
5	NEF	A02	85	M	NONADAPTED	0.00217788	0.115016	Indirect
5	NEF	A03	85	L	ADAPTED	0.000171686	0.0167683	Indirect
5	NEF	A03	85	V	NONADAPTED	2.09162e-07	3.89787e-05	Indirect
5	NEF	A11	85	L	ADAPTED	3.41455e-18	2.768e-15	Direct
5	NEF	A11	85	V	NONADAPTED	1.16311e-19	1.34697e-16	Direct
5	NEF	A24	85	R	NONADAPTED	0.00274325	0.131824	Indirect
5	NEF	A33	85	V	ADAPTED	0.000917988	0.0647102	Indirect
5	NEF	A68	85	L	ADAPTED	0.000591409	0.0472341	Indirect
5	NEF	A68	85	V	NONADAPTED	6.19247e-09	1.59363e-06	Direct
5	NEF	B07	85	L	NONADAPTED	2.66363e-11	1.02822e-08	Direct
5	NEF	B07	85	V	ADAPTED	4.23404e-08	8.68943e-06	Indirect
5	NEF	B14	85	L	NONADAPTED	1.31022e-14	7.32501e-12	Indirect
5	NEF	B14	85	M	ADAPTED	1.41949e-05	0.00198398	Direct
5	NEF	B14	85	R	ADAPTED	0.00011991	0.0126241	Indirect
5	NEF	B55	85	L	ADAPTED	0.002108	0.146056	Indirect
5	NEF	B55	85	V	NONADAPTED	0.0027902	0.173324	Indirect
5	NEF	B57	85	L	ADAPTED	0.004531	0.182324	Indirect
5	NEF	B57	85	V	NONADAPTED	0.000348055	0.0302675	Indirect
5	NEF	B58	85	V	ADAPTED	0.00011478	0.0143743	Direct
5	NEF	C03	85	L	ADAPTED	4.42575e-09	1.17631e-06	Indirect
5	NEF	C03	85	V	NONADAPTED	2.92966e-16	2.15902e-13	Direct
5	NEF	C05	85	L	NONADAPTED	0.000583352	0.0540451	Indirect
5	NEF	C08	85	F	ADAPTED	9.58258e-16	6.21449e-13	Direct
5	NEF	C08	85	L	NONADAPTED	3.1942e-09	1.10186e-06	Direct
5	NEF	C08	85	V	NONADAPTED	0.000360665	0.0311035	Indirect
5	NEF	B35	86	D	NONADAPTED	0.000969711	0.0671877	Indirect
5	NEF	B35	86	N	ADAPTED	0.000667006	0.0520583	Indirect
5	NEF	C08	86	D	NONADAPTED	0.00393089	0.167715	Indirect
5	NEF	C08	86	N	ADAPTED	0.000762529	0.0572355	Indirect
5	NEF	A33	87	M	ADAPTED	0.00113288	0.0753115	Indirect
5	NEF	B08	87	I	ADAPTED	3.15049e-05	0.00402197	Indirect
5	NEF	B08	87	L	NONADAPTED	0.000177675	0.0172494	Indirect
5	NEF	B14	87	L	NONADAPTED	0.000285951	0.0259001	Indirect
5	NEF	B14	87	M	ADAPTED	0.00062715	0.0494229	Indirect
5	NEF	B14	89	F	ADAPTED	1.10291e-05	0.00156855	Indirect
5	NEF	B14	89	H	NONADAPTED	1.5564e-10	5.48565e-08	Indirect
5	NEF	B08	91	F	ADAPTED	0.003168	0.143471	Indirect
5	NEF	B14	91	F	ADAPTED	0.00040764	0.040871	Indirect
5	NEF	B14	91	L	NONADAPTED	6.16132e-07	0.00010627	Direct
5	NEF	B27	91	I	ADAPTED	0.000544872	0.0439503	Indirect
5	NEF	C01	91	L	NONADAPTED	0.000711356	0.0542359	Indirect
5	NEF	C08	91	I	ADAPTED	4.98626e-05	0.00594429	Direct
5	NEF	A11	92	K	NONADAPTED	5.19272e-32	1.05237e-28	Direct
5	NEF	A11	92	R	ADAPTED	1.10024e-29	1.62165e-26	Direct
5	NEF	A11	93	K	ADAPTED	0.00238118	0.121022	Indirect
5	NEF	B08	93	E	NONADAPTED	0.00267001	0.130159	Indirect
5	NEF	B08	93	K	ADAPTED	0.000224235	0.0208938	Indirect
5	NEF	B40	93	D	ADAPTED	3.26659e-05	0.0041376	Direct
5	NEF	B40	93	E	NONADAPTED	9.13854e-08	2.27943e-05	Direct
5	NEF	B44	93	D	ADAPTED	1.84741e-06	0.000302546	Direct
5	NEF	B44	93	E	NONADAPTED	1.10612e-06	0.000213495	Direct
5	NEF	A01	94	K	NONADAPTED	0.000435373	0.0361985	Indirect
5	NEF	A11	94	E	ADAPTED	0.00129926	0.0810189	Indirect
5	NEF	A26	94	K	ADAPTED	0.00255824	0.132331	Indirect
5	NEF	B08	94	E	ADAPTED	7.10105e-10	2.25744e-07	Direct
5	NEF	B08	94	K	NONADAPTED	2.08849e-45	5.64344e-42	Direct
5	NEF	B08	94	M	ADAPTED	2.65921e-09	7.43341e-07	Direct
5	NEF	B08	94	N	ADAPTED	1.0171e-10	3.66451e-08	Direct
5	NEF	B08	94	Q	ADAPTED	9.21434e-19	8.78777e-16	Direct
5	NEF	B08	94	T	ADAPTED	0.000790255	0.0579747	Indirect
5	NEF	B52	94	N	ADAPTED	0.00481874	0.190088	Indirect
5	NEF	C07	94	K	NONADAPTED	0.00312258	0.14261	Indirect
5	NEF	A02	98	D	NONADAPTED	8.96194e-05	0.00975167	Indirect
5	NEF	A02	98	E	ADAPTED	0.000140391	0.014226	Indirect
5	NEF	B40	98	D	ADAPTED	1.90498e-08	4.35007e-06	Direct
5	NEF	B40	98	E	NONADAPTED	2.88915e-09	7.93928e-07	Direct
5	NEF	B40	100	I	ADAPTED	4.71419e-06	0.000740532	Indirect
5	NEF	B40	100	L	NONADAPTED	1.94338e-15	1.16697e-12	Direct
5	NEF	B40	100	M	ADAPTED	1.61607e-09	4.76388e-07	Direct
5	NEF	B44	100	I	ADAPTED	0.00230502	0.120025	Indirect
5	NEF	B08	101	I	ADAPTED	0.000163909	0.0192569	Direct
5	NEF	B08	101	V	NONADAPTED	3.1476e-05	0.00472519	Direct
5	NEF	B14	101	I	ADAPTED	1.14708e-06	0.000218796	Direct
5	NEF	B14	101	V	NONADAPTED	3.0416e-06	0.000547927	Direct
5	NEF	B40	101	I	ADAPTED	2.37125e-08	5.25218e-06	Direct
5	NEF	B40	101	V	NONADAPTED	3.9741e-08	8.26053e-06	Direct
5	NEF	C01	101	I	NONADAPTED	0.00279109	0.132331	Indirect
5	NEF	C05	101	P	ADAPTED	0.00081451	0.0589538	Indirect
5	NEF	A11	102	F	ADAPTED	0.00132353	0.105188	Indirect
5	NEF	A26	102	F	ADAPTED	0.00354266	0.156504	Indirect
5	NEF	A29	102	Y	NONADAPTED	4.21667e-09	1.13941e-06	Indirect
5	NEF	B40	102	H	NONADAPTED	0.00241722	0.122089	Indirect
5	NEF	B40	102	Y	ADAPTED	0.000136189	0.0140639	Indirect
5	NEF	B44	102	H	ADAPTED	4.35178e-05	0.00526533	Indirect
5	NEF	B49	102	Y	ADAPTED	0.00286821	0.134789	Indirect
5	NEF	C08	102	H	ADAPTED	5.9391e-07	0.000104664	Indirect
5	NEF	C08	102	Y	NONADAPTED	0.000209368	0.0197353	Indirect
5	NEF	C16	102	H	ADAPTED	3.79286e-11	1.39758e-08	Direct
5	NEF	C16	102	Y	NONADAPTED	8.54607e-09	2.61429e-06	Direct
5	NEF	B08	104	R	ADAPTED	0.0049733	0.194294	Indirect
5	NEF	B39	104	P	ADAPTED	0.00301052	0.182125	Indirect
5	NEF	A03	105	Q	ADAPTED	0.00311822	0.14261	Indirect
5	NEF	A03	105	R	NONADAPTED	0.000806268	0.0586189	Indirect
5	NEF	A74	105	K	ADAPTED	0.00208386	0.111504	Indirect
5	NEF	B08	105	K	NONADAPTED	1.79431e-08	4.15589e-06	Direct
5	NEF	B08	105	R	ADAPTED	2.36587e-19	2.39737e-16	Direct
5	NEF	B49	105	K	NONADAPTED	4.40422e-06	0.000776148	Direct
5	NEF	B49	105	R	ADAPTED	1.05241e-05	0.00150998	Direct
5	NEF	C07	105	K	NONADAPTED	4.05229e-27	5.47498e-24	Direct
5	NEF	C07	105	Q	ADAPTED	7.76353e-14	5.24459e-11	Direct
5	NEF	C07	105	R	ADAPTED	0.000878517	0.0627462	Indirect
5	NEF	B13	107	Q	NONADAPTED	1.10059e-12	4.74582e-10	Direct
5	NEF	B13	107	R	ADAPTED	5.35208e-15	3.09904e-12	Direct
5	NEF	C16	107	R	ADAPTED	0.000569016	0.0530198	Indirect
5	NEF	B18	108	D	ADAPTED	0.000967784	0.0822303	Indirect
5	NEF	B18	108	E	NONADAPTED	0.00109262	0.0899219	Indirect
5	NEF	B44	108	D	ADAPTED	0.000204134	0.0230547	Indirect
5	NEF	B44	108	E	NONADAPTED	0.000319823	0.0341138	Indirect
5	NEF	B51	111	D	NONADAPTED	0.00206196	0.11076	Indirect
5	NEF	B51	111	N	ADAPTED	0.00205177	0.11076	Indirect
5	NEF	B27	112	L	NONADAPTED	0.00469877	0.187177	Indirect
5	NEF	C02	112	M	ADAPTED	0.00238088	0.121022	Indirect
5	NEF	A30	114	I	NONADAPTED	0.000115982	0.0124531	Indirect
5	NEF	A30	114	V	ADAPTED	0.000138861	0.0141594	Indirect
5	NEF	C07	114	I	ADAPTED	1.93635e-09	5.50773e-07	Direct
5	NEF	C07	114	V	NONADAPTED	1.88288e-09	5.45128e-07	Direct
5	NEF	C07	115	Y	NONADAPTED	0.00373365	0.163164	Indirect
5	NEF	B57	116	H	NONADAPTED	2.02481e-31	3.28283e-28	Direct
5	NEF	B57	116	N	ADAPTED	2.02481e-31	3.28283e-28	Direct
5	NEF	A30	120	F	ADAPTED	1.04121e-07	2.03388e-05	Direct
5	NEF	A30	120	Y	NONADAPTED	2.39722e-08	5.25218e-06	Direct
5	NEF	B14	120	Y	ADAPTED	0.000455848	0.0447919	Indirect
5	NEF	C14	120	F	ADAPTED	1.61599e-09	4.76388e-07	Direct
5	NEF	C14	120	Y	NONADAPTED	7.3614e-09	1.86485e-06	Direct
5	NEF	A32	125	Q	ADAPTED	0.00257066	0.16539	Indirect
5	NEF	B13	125	H	ADAPTED	0.00106268	0.072089	Indirect
5	NEF	B49	125	S	ADAPTED	0.000145041	0.0146059	Direct
5	NEF	B51	125	D	ADAPTED	0.00137421	0.108683	Indirect
5	NEF	C04	125	S	ADAPTED	0.00424037	0.177646	Indirect
5	NEF	C07	125	H	NONADAPTED	0.00439533	0.181116	Indirect
5	NEF	C14	125	D	ADAPTED	3.98176e-05	0.00489063	Indirect
5	NEF	C14	125	Q	NONADAPTED	2.04859e-07	3.86207e-05	Direct
5	NEF	A26	126	S	ADAPTED	3.89786e-05	0.00482412	Direct
5	NEF	B51	126	S	ADAPTED	1.66864e-05	0.00229268	Direct
5	NEF	C01	126	N	NONADAPTED	0.00241938	0.160104	Indirect
5	NEF	C14	126	C	ADAPTED	2.19448e-10	7.41233e-08	Direct
5	NEF	C14	126	N	NONADAPTED	5.29634e-14	2.76998e-11	Direct
5	NEF	A30	129	Q	ADAPTED	0.00368069	0.161284	Indirect
5	NEF	B35	129	P	NONADAPTED	0.00285658	0.176098	Indirect
5	NEF	C17	129	P	NONADAPTED	0.000204766	0.0230547	Indirect
5	NEF	A23	133	I	NONADAPTED	0.000193036	0.0185189	Indirect
5	NEF	A23	133	T	ADAPTED	0.00107493	0.0726158	Indirect
5	NEF	A24	133	I	NONADAPTED	5.01277e-12	2.0318e-09	Indirect
5	NEF	A24	133	T	ADAPTED	1.63231e-11	6.4548e-09	Indirect
5	NEF	B07	133	I	NONADAPTED	1.93322e-05	0.00304304	Direct
5	NEF	B07	133	V	ADAPTED	0.00080416	0.0586189	Indirect
5	NEF	B35	133	I	NONADAPTED	1.94461e-08	4.37888e-06	Direct
5	NEF	B35	133	P	ADAPTED	0.000235206	0.0215446	Indirect
5	NEF	B35	133	T	ADAPTED	8.81621e-16	5.95572e-13	Direct
5	NEF	B35	133	V	NONADAPTED	0.000106889	0.0136455	Direct
5	NEF	B38	133	I	ADAPTED	7.88342e-06	0.00116194	Indirect
5	NEF	B38	133	T	NONADAPTED	9.88694e-10	3.08263e-07	Direct
5	NEF	B42	133	I	NONADAPTED	0.00348862	0.154989	Indirect
5	NEF	B53	133	I	ADAPTED	0.00519726	0.199676	Indirect
5	NEF	B57	133	I	ADAPTED	1.44271e-05	0.0019992	Indirect
5	NEF	B57	133	T	NONADAPTED	5.83946e-13	2.705e-10	Direct
5	NEF	C02	133	P	ADAPTED	0.00502149	0.194304	Indirect
5	NEF	C06	133	V	ADAPTED	0.00278576	0.132331	Indirect
5	NEF	A23	135	F	ADAPTED	2.7447e-11	1.03488e-08	Direct
5	NEF	A23	135	Y	NONADAPTED	2.07751e-10	7.16653e-08	Indirect
5	NEF	A24	135	F	ADAPTED	2.08849e-45	5.64344e-42	Direct
5	NEF	A24	135	Y	NONADAPTED	2.08849e-45	5.64344e-42	Direct
5	NEF	A29	135	F	NONADAPTED	0.00227706	0.155118	Indirect
5	NEF	B57	135	F	NONADAPTED	0.00149439	0.0900188	Indirect
5	NEF	B57	135	Y	ADAPTED	0.000204086	0.01935	Indirect
5	NEF	C15	135	L	ADAPTED	0.00142491	0.0871777	Indirect
5	NEF	A03	139	F	NONADAPTED	0.00197908	0.109401	Indirect
5	NEF	A24	139	F	NONADAPTED	3.58955e-05	0.00520023	Direct
5	NEF	A24	139	L	ADAPTED	1.27782e-07	2.43732e-05	Direct
5	NEF	A32	139	F	NONADAPTED	0.00236828	0.121022	Indirect
5	NEF	A32	139	Y	ADAPTED	0.000376938	0.0321648	Indirect
5	NEF	B57	139	L	ADAPTED	0.00272509	0.131494	Indirect
5	NEF	A23	143	F	NONADAPTED	3.0167e-18	2.5742e-15	Direct
5	NEF	A23	143	Y	ADAPTED	6.32525e-18	4.88339e-15	Direct
5	NEF	B81	149	D	ADAPTED	0.000862902	0.0744161	Indirect
5	NEF	C15	149	N	ADAPTED	0.00400875	0.169697	Indirect
5	NEF	A02	150	P	NONADAPTED	0.00047671	0.0460054	Indirect
5	NEF	B51	150	K	ADAPTED	0.00336358	0.151483	Indirect
5	NEF	B51	150	Q	NONADAPTED	8.98369e-07	0.000150157	Direct
5	NEF	B53	150	P	ADAPTED	0.0039632	0.168208	Indirect
5	NEF	B53	150	Q	NONADAPTED	0.00494129	0.19351	Indirect
5	NEF	B57	150	P	NONADAPTED	0.00328573	0.193479	Indirect
5	NEF	A02	151	D	ADAPTED	5.41549e-07	0.000108397	Direct
5	NEF	A02	151	E	NONADAPTED	4.97851e-07	0.000100896	Direct
5	NEF	B35	151	R	ADAPTED	0.00118038	0.0768577	Indirect
5	NEF	A02	152	D	ADAPTED	0.00158297	0.0942178	Indirect
5	NEF	B51	152	D	ADAPTED	0.00306324	0.141092	Indirect
5	NEF	B51	152	E	NONADAPTED	0.00267334	0.130159	Indirect
5	NEF	A02	153	I	ADAPTED	1.44671e-12	7.81849e-10	Direct
5	NEF	A02	153	V	NONADAPTED	8.92709e-13	5.36055e-10	Direct
5	NEF	A23	155	E	ADAPTED	0.000412151	0.0346229	Indirect
5	NEF	A23	155	K	NONADAPTED	0.000158474	0.0157628	Indirect
5	NEF	A11	156	I	ADAPTED	0.000746228	0.0562726	Indirect
5	NEF	A29	156	E	ADAPTED	0.000163291	0.0192569	Direct
5	NEF	A03	158	A	NONADAPTED	0.0039232	0.167715	Indirect
5	NEF	A29	158	G	ADAPTED	0.00168348	0.123504	Indirect
5	NEF	C03	158	N	ADAPTED	0.00125474	0.079777	Indirect
5	NEF	C05	158	A	NONADAPTED	0.00433277	0.180121	Indirect
5	NEF	B18	161	N	NONADAPTED	0.00198383	0.109401	Indirect
5	NEF	C01	161	N	ADAPTED	0.00235876	0.158184	Indirect
5	NEF	B40	162	N	NONADAPTED	0.00192306	0.107884	Indirect
5	NEF	A24	163	H	ADAPTED	0.00301247	0.140348	Indirect
5	NEF	B40	163	S	NONADAPTED	2.96994e-05	0.00384708	Indirect
5	NEF	B44	163	K	NONADAPTED	0.00231926	0.157332	Indirect
5	NEF	B40	168	L	NONADAPTED	0.00147836	0.114136	Indirect
5	NEF	B42	168	M	NONADAPTED	0.000236942	0.0263119	Indirect
5	NEF	B82	169	N	ADAPTED	0.00177849	0.102251	Indirect
5	NEF	C05	169	C	NONADAPTED	0.00155431	0.117757	Indirect
5	NEF	A74	170	L	NONADAPTED	0.00281291	0.174067	Indirect
5	NEF	B08	170	Q	ADAPTED	0.00175764	0.127787	Indirect
5	NEF	C06	170	R	ADAPTED	6.93612e-05	0.00770242	Direct
5	NEF	B13	173	I	NONADAPTED	0.00294164	0.137443	Indirect
5	NEF	B18	173	M	NONADAPTED	0.00245382	0.123169	Indirect
5	NEF	B52	173	V	ADAPTED	0.00456739	0.182842	Indirect
5	NEF	B40	174	D	ADAPTED	2.4972e-13	1.22688e-10	Direct
5	NEF	B40	174	E	NONADAPTED	6.52686e-13	2.93944e-10	Direct
5	NEF	B44	174	D	ADAPTED	1.66561e-06	0.000310397	Direct
5	NEF	B44	174	E	NONADAPTED	4.988e-06	0.000770195	Direct
5	NEF	B58	174	D	NONADAPTED	0.00224104	0.117967	Indirect
5	NEF	B58	174	E	ADAPTED	0.00148007	0.0898741	Indirect
5	NEF	A74	176	P	NONADAPTED	0.00215801	0.114339	Indirect
5	NEF	B44	176	E	NONADAPTED	0.00166837	0.11076	Indirect
5	NEF	B53	176	P	NONADAPTED	1.05057e-15	6.55109e-13	Direct
5	NEF	B53	176	S	ADAPTED	4.83193e-08	9.79252e-06	Direct
5	NEF	B53	176	T	ADAPTED	0.000228193	0.0211411	Indirect
5	NEF	B58	176	P	NONADAPTED	0.00011579	0.0124531	Indirect
5	NEF	C04	176	T	ADAPTED	0.000709545	0.0635572	Indirect
5	NEF	A11	177	E	ADAPTED	0.000787581	0.0579747	Indirect
5	NEF	B07	177	D	ADAPTED	4.31534e-05	0.00526049	Direct
5	NEF	B27	178	R	NONADAPTED	0.0025035	0.163666	Indirect
5	NEF	B18	179	E	NONADAPTED	0.00453517	0.182324	Indirect
5	NEF	B18	179	Q	ADAPTED	0.000968728	0.0822303	Indirect
5	NEF	B57	179	Q	ADAPTED	9.63427e-05	0.0123969	Direct
5	NEF	A01	182	R	ADAPTED	0.0032304	0.191947	Indirect
5	NEF	A11	182	I	NONADAPTED	0.00317896	0.143567	Indirect
5	NEF	A23	182	V	ADAPTED	0.00358166	0.15737	Indirect
5	NEF	A69	182	Q	ADAPTED	0.00261853	0.140919	Indirect
5	NEF	B18	182	L	ADAPTED	0.000768793	0.0574398	Indirect
5	NEF	B18	182	M	ADAPTED	0.000462859	0.0452068	Indirect
5	NEF	B18	182	V	NONADAPTED	1.13716e-08	2.75175e-06	Direct
5	NEF	B37	182	M	ADAPTED	0.00117589	0.0768577	Indirect
5	NEF	B37	182	V	NONADAPTED	1.03628e-07	2.03388e-05	Direct
5	NEF	B53	182	A	ADAPTED	7.57696e-05	0.00830036	Direct
5	NEF	A68	184	K	NONADAPTED	0.00348924	0.154989	Indirect
5	NEF	B14	184	K	ADAPTED	0.000203438	0.01935	Indirect
5	NEF	B14	184	R	NONADAPTED	0.00131115	0.0814469	Indirect
5	NEF	B27	184	K	ADAPTED	6.54326e-06	0.000991457	Direct
5	NEF	B27	184	R	NONADAPTED	7.1282e-07	0.000121652	Direct
5	NEF	B35	184	E	ADAPTED	0.00033937	0.0297417	Indirect
5	NEF	C02	184	K	NONADAPTED	3.62441e-05	0.00520023	Direct
5	NEF	C02	184	R	ADAPTED	0.00100546	0.0844637	Indirect
5	NEF	A31	187	S	NONADAPTED	1.38284e-05	0.00194956	Indirect
5	NEF	B53	187	R	ADAPTED	0.000137101	0.0140685	Indirect
5	NEF	A01	188	T	NONADAPTED	0.00123783	0.079324	Indirect
5	NEF	A03	188	N	ADAPTED	0.0003692	0.0381264	Indirect
5	NEF	A30	188	N	ADAPTED	0.00290799	0.136264	Indirect
5	NEF	A31	188	H	ADAPTED	0.0013838	0.0855528	Indirect
5	NEF	A31	188	M	ADAPTED	0.00481503	0.190088	Indirect
5	NEF	A31	188	R	NONADAPTED	2.36218e-07	5.39408e-05	Direct
5	NEF	A74	188	L	ADAPTED	0.000212142	0.0198813	Indirect
5	NEF	A74	188	R	NONADAPTED	6.22038e-05	0.00705251	Indirect
5	NEF	B27	188	H	ADAPTED	0.000132189	0.0137383	Indirect
5	NEF	B35	188	H	NONADAPTED	0.00252262	0.164254	Indirect
5	NEF	B49	188	H	ADAPTED	0.00158647	0.0942178	Indirect
5	NEF	B39	191	L	ADAPTED	0.00238093	0.121022	Indirect
5	NEF	B51	191	H	ADAPTED	0.000969612	0.0671877	Indirect
5	NEF	C08	191	F	NONADAPTED	3.25863e-08	6.86133e-06	Indirect
5	NEF	C08	191	L	ADAPTED	0.000524122	0.042488	Indirect
5	NEF	C08	191	Y	ADAPTED	7.01186e-05	0.00773356	Indirect
5	NEF	A74	192	H	NONADAPTED	0.00234369	0.120629	Indirect
5	NEF	B08	192	T	ADAPTED	0.00313228	0.142651	Indirect
5	NEF	B39	192	H	NONADAPTED	0.00127432	0.080705	Indirect
5	NEF	A31	194	V	NONADAPTED	2.53665e-05	0.00337105	Direct
5	NEF	A68	194	R	NONADAPTED	0.0023611	0.12363	Indirect
5	NEF	A74	194	L	ADAPTED	0.000232399	0.0214084	Indirect
5	NEF	B08	194	M	ADAPTED	1.00879e-05	0.00146032	Direct
5	NEF	B08	194	V	NONADAPTED	5.80467e-05	0.00667454	Direct
5	NEF	B35	194	M	NONADAPTED	3.14085e-07	5.72165e-05	Indirect
5	NEF	B35	194	V	ADAPTED	4.75022e-06	0.000740532	Direct
5	NEF	B48	194	M	NONADAPTED	0.00150589	0.0900925	Indirect
5	NEF	A03	196	K	NONADAPTED	2.20096e-05	0.00343117	Direct
5	NEF	A03	196	R	ADAPTED	0.000242385	0.026597	Indirect
5	NEF	A31	196	K	ADAPTED	0.000397557	0.0402849	Indirect
5	NEF	A31	196	R	NONADAPTED	0.00297504	0.180653	Indirect
5	NEF	A33	197	E	NONADAPTED	0.00207814	0.144681	Indirect
5	NEF	A33	197	Q	ADAPTED	0.000978228	0.0674894	Indirect
5	NEF	B57	198	L	NONADAPTED	3.75506e-07	7.80524e-05	Direct
5	NEF	B57	198	M	ADAPTED	5.23621e-05	0.00615178	Direct
5	NEF	C08	198	M	NONADAPTED	0.00167471	0.123504	Indirect
5	NEF	C12	198	Q	ADAPTED	0.00316129	0.143471	Indirect
5	NEF	C14	198	K	ADAPTED	1.40571e-05	0.00227863	Direct
5	NEF	C14	198	L	NONADAPTED	0.000164709	0.0161919	Indirect
5	NEF	C16	198	K	NONADAPTED	0.00348704	0.154989	Indirect
5	NEF	C16	198	L	NONADAPTED	0.00295745	0.18026	Indirect
5	NEF	C16	198	M	ADAPTED	0.00221397	0.126872	Indirect
5	NEF	A11	199	Y	NONADAPTED	0.00351129	0.155543	Indirect
5	NEF	B58	201	D	ADAPTED	0.000467183	0.045356	Indirect
5	NEF	B58	201	E	NONADAPTED	0.00197935	0.109401	Indirect
5	NEF	B14	203	F	ADAPTED	0.000511356	0.0416614	Indirect
5	NEF	B14	203	Y	NONADAPTED	0.00149911	0.0900188	Indirect
5	NEF	B13	205	D	ADAPTED	0.00255859	0.165269	Indirect
5	NEF	B13	205	N	NONADAPTED	0.00070352	0.0635572	Indirect
5	NEF	B50	206	C	NONADAPTED	0.00147082	0.114097	Indirect
5	NEF	C07	206	R	NONADAPTED	0.00250448	0.123938	Indirect
